# Supplementary material for: Early-life origin of prostate cancer through deregulation of miR-206 networks in maternally malnourished offspring rats
Source: Sci Rep. 2023 Oct 31;13:18685. doi: 10.1038/s41598-023-46068-1 (PMC10618455; doi:10.1038/s41598-023-46068-1)
Supplement: Supplementary file 2 — Supplementary Tables. [file 41598_2023_46068_MOESM2_ESM.xlsx]

## Sheet: Name
Supplementary Table 1. miRNA data differentially expressed in VP of animals submitted the maternal malnutrition at PND21 (GSE180674)
Supplementary Table 2. mRNA data differentially expressed in VP of animals submitted the maternal malnutrition at PND21 (GSE180673)
Supplementary Table 3. Predicted targets of miRNAs in the PV of animals submitted to maternal malnutrition
Supplementary Table 4. Integration of the network of miRNAs and predicted mRNAs in the PV of animals submitted to maternal malnutrition
Supplementary Table 5. miRNA expression data in patients with prostate cancer (PCa) (PRAD-TCGA data)
Supplementary Table 6. Sequences of miRNAs in humans and rats
Supplementary Table 7. Composition of the feed or Normoprotein and Low protein diet (AIN-93).
Supplementary Table 8. Sequence design of the primers that were used in the RTq-PCR reactions.

## Sheet: Table S1.
Supplementary Table 1. miRNA data differentially expressed in VP of animals submitted the maternal malnutrition at PND21 (GSE180674)
Gene_Symbol	Chromosome	Sequence	Log2 Fold Change	p-value
rno-miR-33-5p	chr7	GUGCAUUGUAGUUGCAUUGCA	-1.42158	0.00024307
rno-miR-871-3p	chrX	UGACUGGCACCAUACUGGAUAA	-1.36686	0.000796754
rno-miR-144-5p	chr10	GGAUAUCAUCAUAUACUGUAAGU	-1.23251	0.0020098
rno-miR-3553	chr4	CAGUGAAUUCUACCAGUGCCAUA	-1.22606	0.000438622
rno-miR-144-3p	chr10	UACAGUAUAGAUGAUGUACU	-1.10063	0.0278103
rno-miR-99a-5p	chr11	AACCCGUAGAUCCGAUCUUGUG	-1.03303	0.00132588
rno-miR-100-5p	chr8	AACCCGUAGAUCCGAACUUGUG	-0.986084	0.00583405
rno-miR-7a-5p	chr1	UGGAAGACUAGUGAUUUUGUUGU	-0.952813	0.000447543
rno-miR-742-5p	chrX	UACUCACAUGGUUGCUAAUCA	-0.926259	0.0290375
rno-miR-99b-5p	chr1	CACCCGUAGAACCGACCUUGCG	-0.924951	0.0121282
rno-miR-409a-5p	chr6	AGGUUACCCGAGCAACUUUGCAU	-0.912451	0.00866485
rno-miR-21-3p	chr10	CAACAGCAGUCGAUGGGCUGUC	-0.905329	0.0353129
rno-miR-141-3p	chr4	UAACACUGUCUGGUAAAGAUGG	-0.824137	0.0249322
rno-miR-96-5p	chr4	UUUGGCACUAGCACAUUUUUGCU	-0.796603	0.0468037
rno-miR-743b-3p	chrX	GAAAGACACCAUACUGAAUAGA	-0.789548	0.0488671
rno-miR-6328	chr20	AGGCCUGCUCUGAGCCCCCGC	-0.761041	0.0482944
rno-miR-196b-3p	chr4	UCGACAGCACGACACUGCCUUCA	-0.723055	0.00344156
rno-miR-30e-5p	chr5	UGUAAACAUCCUUGACUGGAAG	-0.716249	0.0207462
rno-miR-29b-3p	chr13	UAGCACCAUUUGAAAUCAGUGUU	-0.697044	0.0289242
rno-let-7f-2-3p	chrX	CUAUACAGUCUACUGUCUUUC	-0.679684	0.043113
rno-miR-30a-5p	chr9	UGUAAACAUCCUCGACUGGAAG	-0.656467	0.0309435
rno-miR-337-3p	chr6	UUCAGCUCCUAUAUGAUGCCUUU	0.675648	0.0118372
rno-miR-411-3p	chr6	UAUGUAACACGGUCCACUAA	0.691445	0.00350171
rno-miR-666-3p	chr6	GGCUGCAGCGUGAUCGCCUGCUC	0.694024	0.0221306
rno-miR-376a-5p	chr6	GGUAGAUUCUCCUUCUAUGAG	0.697739	0.0333562
rno-miR-410-3p	chr6	AAUAUAACACAGAUGGCCUGU	0.791381	0.0129016
rno-miR-370-3p	chr6	GCCUGCUGGGGUGGAACCUGGU	0.802125	0.0217064
rno-miR-452-5p	Multiple	AACUGUUUGCAGAGGAAACUGAG	0.810457	0.0331833
rno-miR-543-3p	chr6	AAACAUUCGCGGUGCACUUCU	0.830779	0.0254992
rno-miR-208b-3p	chr15	AUAAGACGAACAAAAGGU	0.860609	0.0143186
rno-miR-540-3p	chr6	AGGUCAGAGGUCGAUCCUGGGC	0.916188	0.0159011
rno-miR-323-3p	chr6	CACAUUACACGGUCGACCUCU	0.932644	0.000431597
rno-miR-496-3p	chr6	AGUAUUACAUGGCCAAUCUCC	0.934636	0.00232671
rno-miR-501-5p	chrX	AAUCCUUUGUCCCUGGGUGA	0.94374	0.0423561
rno-miR-666-5p	chr6	AGCGGGCACGGCUGUGAGAG	0.956255	0.0218205
rno-miR-342-5p	chr6	AGGGGUGCUAUCUGUGAUUGAG	1.02664	0.0087757
rno-miR-412-5p	chr6	UGGUCGACCAGCUGGAAAGU	1.03185	0.0143891
rno-miR-299a-5p	chr6	UGGUUUACCGUCCCACAUACAU	1.06665	0.0016962
rno-miR-122-5p	chr18	UGGAGUGUGACAAUGGUGUUUG	1.08157	0.0488112
rno-miR-433-5p	chr6	UACGGUGAGCCUGUCAUUAUUC	1.1609	0.00768642
rno-miR-1-3p	chr18	UGGAAUGUAAAGAAGUGUGUAU	1.23484	0.0158866
rno-miR-412-3p	chr6	CUUCACCUGGUCCACUAGCCGU	1.24037	0.00154024
rno-miR-493-5p	chr6	UUGUACAUGGUAGGCUUUCAUU	1.31003	0.00399755
rno-miR-6331	chr6	CUUUGGUGGCUUAGUUCUUUGUGC	1.33561	0.00100292
rno-miR-133b-3p	chr9	UUUGGUCCCCUUCAACCAGCUA	1.35416	0.0120636
rno-miR-483-5p	chr1	AAGACGGGAGAAGAGAAGGGAG	1.36008	0.00181802
rno-miR-483-3p	chr1	CACUCCUCCCCUCCCGUCUUGU	1.55386	0.000253063
rno-miR-184	chr8	UGGACGGAGAACUGAUAAGGGU	1.79334	0.000584862
rno-miR-206-3p	chr9	UGGAAUGUAAGGAAGUGUGUGG	1.79338	0.00103733

## Sheet: Table S2.
Supplementary Table 2. miRNA data differentially expressed in VP of animals submitted the maternal malnutrition at PND21 (GSE180674)
Gene_Symbol	Log2 Fold Change	p-value
Zfp804a	-3.87075	0.00140787
Ggt6	-3.3822	0.000164457
AABR07010747.1	-2.93889	0.00129673
Efcab3	-2.6239	0.0170078
AABR07048482.1	-2.34226	0.00740422
Cwh43	-2.31495	0.00993934
Crisp3	-2.12888	0.000339808
Nqo2	-2.11595	0.0462351
Cyp7b1	-1.96764	0.00129622
AABR07049503.1	-1.8456	0.00104773
Cbx2	-1.81191	0.00324019
Rnf183	-1.78806	0.00958532
Syt6	-1.77477	0.0120221
Dnah17	-1.75905	0.0277081
Ocm2	-1.60735	0.00770913
Btn1a1	-1.59951	0.000344519
C5	-1.54824	0.00861688
Krt80	-1.54097	0.000276258
AABR07012195.1	-1.49225	0.0180594
P22k15	-1.46864	0.0330118
Myt1	-1.43357	0.026875
RGD1564548	-1.368	0.00127922
AABR07030520.1	-1.35781	4.61769e-05
Tpsb2	-1.35313	0.00694591
Slc5a8	-1.34206	0.0130851
AABR07001926.1	-1.33689	0.0226247
Pcdh10	-1.3088	0.00142191
Hist1h1e	-1.29823	0.0102452
Nek10	-1.28004	0.0043057
Wisp1	-1.26019	0.00113514
AABR07010468.1	-1.19923	0.0238634
Zfp366	-1.18849	0.00518037
Snca	-1.18571	0.0323032
AABR07045487.1	-1.18473	0.0036674
Dyrk3	-1.16731	0.00153017
Acsm4	-1.15803	0.0390534
AABR07060293.1	-1.15016	0.0135409
Plg	-1.14201	0.00442311
Wasf1	-1.12355	0.0153614
Gan	-1.12164	0.0132515
Col8a1	-1.11726	0.0141871
Syn1	-1.11409	0.000189572
Dcst1	-1.1081	0.0134134
Gba3	-1.10751	0.0177767
AABR07040412.1	-1.08247	0.0278092
Bicd1	-1.08126	0.012469
AABR07066965.1	-1.0799	0.0259131
Gucd1	-1.06842	0.00376632
AABR07045373.1	-1.06149	0.00107118
Scd	-1.05537	0.000950633
Lao1	-1.05126	0.022684
P2rx6	-1.04212	0.0411686
Dtx3l	-1.03713	0.02027
Rtn4ip1	-1.02915	0.00140735
Hist1h1d	-1.02395	0.00103626
Slc6a6	-1.02231	0.000588479
Trpc4	-1.01622	0.00597995
LOC108351994	-1.01562	0.0261597
Slc34a2	-1.00787	0.011959
Trim16	-1.00762	0.00333326
Triml1	-1.00316	0.0406848
AABR07006111.1	-0.995297	0.0170726
Susd2	-0.994254	0.00166828
Tmem52	-0.992942	0.0115875
Fam155b	-0.988496	0.00384283
Dnajb9	-0.972997	0.00400198
Itga1	-0.972162	0.0346594
Fggy	-0.967338	0.0274292
LOC102553018	-0.962856	0.0201208
Nnat	-0.950229	0.00643931
Rimbp2	-0.926595	0.000976216
Asxl3	-0.926089	0.0134935
Slc35f2	-0.92518	0.0150475
Pnma5	-0.925127	0.0206101
Insig1	-0.923731	0.008053
AC134224.3	-0.920968	0.0219692
Pbld1	-0.918974	0.00641214
Fgfbp1	-0.914767	0.04574
Prlr	-0.912718	0.00527256
Agxt2	-0.910176	0.0154352
Kcnq2	-0.909318	0.0214672
AABR07039234.1	-0.909041	0.0114279
Tox2	-0.89518	0.0196435
Rims3	-0.892647	0.0193578
Map3k2	-0.882246	0.0491121
Wdr44	-0.87184	0.00921873
Edem1	-0.863164	0.0100919
Siglec1	-0.85892	0.0139498
Trim67	-0.855659	0.0281539
Elmo1	-0.844783	0.0226742
Lhfpl2	-0.844381	0.00136936
Gpr146	-0.844333	0.000402333
Cdkl5	-0.837044	0.0392338
Pkib	-0.832999	0.048071
Zbtb3	-0.831391	0.0195209
Sema3a	-0.831065	0.0297291
Kbtbd8	-0.831027	0.00322385
Efna3	-0.828569	0.00459594
Mboat2	-0.828209	0.000170641
Diaph3	-0.828125	0.0488769
Zc2hc1c	-0.823794	0.0282133
Frmpd1	-0.818651	0.0209811
Kif5a	-0.818348	0.0223462
S100a7l2	-0.817938	0.0228497
S100a6	-0.817598	0.0315112
Cd38	-0.817088	0.0498118
Ccdc9b	-0.814889	0.000145067
AC239701.4	-0.811725	0.0261566
Hsf4	-0.810775	0.0244872
Apol9a	-0.810637	0.016599
Rimkla	-0.798962	0.0283641
AABR07038948.2	-0.798464	0.0402504
Fndc3a	-0.791374	0.0382592
Dtna	-0.79038	0.0137646
AABR07045485.1	-0.790377	0.00273702
Cdk6	-0.787884	0.0117186
Gadd45g	-0.786056	0.00275553
Osgin1	-0.782577	0.000289823
Prkca	-0.78052	0.017154
Ampd3	-0.780519	0.0269573
Arid3a	-0.77418	0.000654271
Ifih1	-0.772138	0.0252033
Chdh	-0.768771	0.011214
LOC102548682	-0.766528	0.0470643
Nipa1	-0.762196	0.00320713
Lysmd3	-0.760016	0.0386215
AC130139.1	-0.753379	0.0131076
Nbeal1	-0.751097	0.00381921
Cd24	-0.750589	0.00589208
Slc16a4	-0.749975	0.00051377
Unc13a	-0.749604	0.0386954
Gp1ba	-0.74603	0.0441582
Brwd3	-0.745495	0.0457047
Rmnd5a	-0.744434	0.0410794
Zmat3	-0.742029	0.0255558
Pde10a	-0.741483	0.033503
Prom2	-0.741239	0.0155069
Chac2	-0.739061	0.00540818
Fam72a	-0.737381	0.0383918
Lrrn2	-0.736507	0.0354134
Rrm2	-0.73513	0.0374203
Glt1d1	-0.73274	0.0276091
Nubpl	-0.731915	0.00531808
AABR07007642.1	-0.727933	0.0413598
Slc22a23	-0.723419	0.0077265
Hspa13	-0.72318	0.0012301
Nt5dc3	-0.722496	0.00356059
Aff1	-0.722363	0.0237175
AABR07044302.1	-0.721936	0.0461097
Adrb2	-0.721385	0.0348195
Olr59	-0.721381	0.0371722
Mical2	-0.720941	0.00430235
Aqp9	-0.718337	0.00584091
Mob3b	-0.717579	0.0274434
Ficd	-0.714536	0.00386746
AC134224.1	-0.714494	0.000878825
Klhl2	-0.711496	0.00211771
Fam174b	-0.711006	0.0185578
LOC684762	-0.707587	0.0127988
Ddx3	-0.704183	0.0273048
Dmtn	-0.702574	0.0034066
Scgb1d4	-0.697343	0.0419793
AABR07055288.1	-0.695041	0.00607594
Nxpe3	-0.688395	0.0242913
Hist2h4a	-0.68461	0.00521047
Babam2	-0.683176	0.00174883
Tmem45b	-0.682942	0.00708031
Prss30	-0.679424	0.0307699
Fam126b	-0.678241	0.00758064
Atp2c2	-0.676626	0.0306339
Ankrd37	-0.676498	0.0444763
Rnft1	-0.675645	0.0419965
Cnnm2	-0.674896	0.00292691
Ccdc186	-0.674118	0.0196094
Arhgef19	-0.672281	0.00223075
Stxbp6	-0.66824	0.0180765
Alkbh8	-0.666745	0.0310512
AABR07035796.1	-0.665095	0.0374088
Klhl15	-0.665075	0.0156552
LOC103692716	-0.663944	0.0134023
Adra2a	-0.662301	0.0334141
AABR07054319.1	-0.660031	0.0321377
LOC100360117	0.660232	0.0214731
Mical1	0.661215	0.00182533
Nes	0.663344	0.0356783
Fscn1	0.663662	0.00601275
Dok1	0.664362	0.0189996
Npr2	0.665115	0.000314197
Pth1r	0.66514	0.0148997
Tmem44	0.665394	0.0105086
Ppfia2	0.666156	0.043197
Tgfb3	0.66622	0.00630727
Eva1b	0.6679	0.00202631
Gpr153	0.668452	0.0056308
Smad6	0.668807	0.0376609
Nrg2	0.66912	0.00647734
Cyp1b1	0.669529	0.0266832
Fndc5	0.670329	0.0396429
Wnt11	0.670995	0.0310387
Obsl1	0.67205	7.23669e-05
Ggh	0.672436	0.0280662
Emid1	0.672619	0.0346854
Mxra7	0.673024	0.0280054
Cavin3	0.674301	0.00367951
Adamts16	0.675705	0.0463314
Krt7	0.675847	0.0368373
Mrc2	0.67657	0.000258733
S100a11	0.677492	0.0033856
Kyat1	0.677949	0.0158662
Qprt	0.680005	0.0306414
Nsun6	0.680981	0.024218
Pamr1	0.681308	0.0030358
Hck	0.683212	0.0369145
Akr1c14	0.685783	0.00662441
Gal	0.685842	0.0482606
Ache	0.686683	0.0212502
Serpinb1a	0.687029	0.00720357
AABR07065602.1	0.688183	0.00219603
Sat2	0.690666	0.00925694
Tmem119	0.690973	0.0321935
Cacnb1	0.691219	0.0150366
Barx2	0.691223	0.00553934
Rpl18a	0.691789	0.00304295
Tcf21	0.697007	0.00386059
Slpi	0.697318	0.016602
Plp1	0.697582	0.00610714
Ccl24	0.697993	0.013154
Msantd3	0.698837	0.00832158
Limd2	0.699447	0.0159967
Ppfia4	0.699909	0.0108092
Cpm	0.701527	0.00154202
Emilin3	0.702338	0.0228478
Adgre1	0.703202	0.00899616
Arnt2	0.703242	0.0416264
Tbkbp1	0.704036	0.0056676
AC094217.1	0.704211	0.0465031
Casp4	0.706329	0.00275546
Arhgap45	0.707673	0.00719168
Mmp23	0.70958	0.00813834
Inafm1	0.709691	0.00569581
LOC100360573	0.710511	0.0462808
Plch2	0.711314	0.00647713
Ptn	0.712233	0.0175407
RGD1311744	0.712367	0.00333111
Ephx1	0.712502	0.00619364
Irak1bp1	0.713597	0.0184903
Was	0.716829	0.040209
Gpc2	0.718042	0.00893709
Has2	0.718102	0.0272681
Whrn	0.718276	0.00224796
Trim29	0.718701	0.0275003
Acta1	0.720292	0.000204526
Coro1a	0.722407	0.00391939
RT1-Db1	0.722439	0.00600245
Orai2	0.722731	0.0460023
Dlk2	0.724645	0.0491702
Lrrc4b	0.725144	0.0364403
Cmtm3	0.725404	0.000730229
Gmpr	0.725608	0.00816558
Fkbp10	0.726204	0.00188961
Abca1	0.726769	0.00228579
C1qtnf5	0.726919	0.00653955
Nsmf	0.727183	0.00449465
Zbtb7c	0.728557	0.041899
Fap	0.730554	0.0045478
Zfp786	0.731133	0.0273457
Cpt1b	0.731144	0.00427033
Pik3cg	0.732866	0.0146377
Fabp5	0.733669	0.00330676
Il2rb	0.735776	0.0126148
Slc16a3	0.739781	0.0130967
Col7a1	0.7399	0.00131231
C17h6orf52	0.740748	0.048039
Klhdc8a	0.741382	0.0212937
Dus4l	0.741863	0.0191877
Wnt6	0.742126	0.0472962
Prr36	0.74288	0.0434356
Npff	0.743567	0.0231043
AABR07050283.1	0.745179	0.049188
Pheta2	0.745181	0.0155274
Mgst2	0.746462	0.0436292
Cxcr4	0.746727	0.0115135
Cdh3	0.747399	0.00484103
Anks6	0.749908	0.00164246
Frat2	0.750492	0.0238692
Padi2	0.750593	0.00760281
Slc16a14	0.75176	0.012626
Usp13	0.753633	0.0150224
Diras3	0.753789	0.00531391
Osr1	0.753836	0.00384318
Gfra2	0.754056	0.00734
Rnf225	0.755306	0.00732235
Nrep	0.755747	0.00431858
Tspan11	0.755889	0.000148886
Mutyh	0.756356	0.00249395
Cdca7	0.757702	0.00255785
Rps28	0.760762	0.0171649
Lrrc17	0.760994	0.00285241
Mt1	0.761794	0.0255325
Zkscan4	0.765859	0.0415847
Asic1	0.766343	0.00647304
Tcea3	0.767347	0.00821946
Car11	0.768547	0.00247056
Sel1l3	0.769418	0.0131242
Pycard	0.7702	0.0235513
Mpped2	0.770387	0.0109621
Patz1	0.770877	0.00279705
Spon1	0.771403	0.000462085
Zap70	0.773921	0.0426974
Itgal	0.773975	0.0128588
Tspoap1	0.774606	0.00876389
Sema4g	0.774971	0.00124182
Scn3b	0.77506	0.0316686
Gpihbp1	0.775722	0.0111818
Tmem38a	0.778269	0.00053851
Thbs3	0.780035	0.00716563
RT1-Ba	0.782009	0.00134935
Peg12	0.783692	0.0254021
Spa17	0.785468	0.00450498
Epdr1	0.786167	0.0247932
Drp2	0.786734	0.0288636
Rps18	0.788082	0.0206638
AC141377.1	0.789345	0.0209819
Enpep	0.791603	0.0149937
Lonrf3	0.792571	0.0371905
Rrad	0.792644	0.0441762
Unc45b	0.793049	0.0146866
Adam11	0.793618	0.00832454
Lgals5	0.793839	0.041201
RGD1307461	0.794077	0.0223392
Stambpl1	0.795368	0.00418569
Unc5c	0.797694	0.0431174
AABR07054614.1	0.798881	0.00161764
Hsf2bp	0.799247	0.0469014
Cyba	0.799977	0.00524999
Ccdc8	0.802048	0.00045049
Rcsd1	0.804412	0.00165469
Plbd1	0.807227	0.0289513
AC128848.1	0.807342	0.021313
Kank4	0.809276	0.000199834
Pafah1b3	0.809956	0.00124189
Krt14	0.810016	0.00526904
Ndrg2	0.810778	3.4569e-05
Galnt14	0.811412	0.0120916
Rnf150	0.812551	0.0081242
Osbp2	0.81576	0.0165674
Adamts1	0.816083	0.00974544
Hpgd	0.8166	0.0254418
Igf2bp2	0.819209	0.00351255
Msh5	0.820105	0.0203501
Mr1	0.820441	0.00811641
Angpt2	0.820628	0.0199278
Ntrk2	0.822386	0.0126227
Gpr37l1	0.822507	0.0250596
Galnt12	0.822981	0.0141419
L3hypdh	0.824665	0.0128956
Adora2b	0.824996	0.00867891
Tnnc1	0.825844	0.0114356
Psmb9	0.827421	0.0348439
Sema6c	0.828408	0.00095725
Eva1a	0.829415	0.0079325
Prtfdc1	0.83253	0.00373442
Plscr1	0.833188	0.000686543
Spaca6	0.835176	0.00257537
Stk32c	0.835994	0.0334569
Cryz	0.836803	0.0328002
Ovol1	0.838679	0.0201174
Tssk3	0.839291	0.0452477
Padi1	0.842198	0.000290298
Vit	0.842304	0.00427803
Renbp	0.842745	0.00455404
Slc41a3	0.843243	0.00572538
Efcab2	0.843833	0.0206771
Cpz	0.846243	0.0298558
Shh	0.84629	0.0164037
LOC102549726	0.848447	0.00163463
Col17a1	0.848555	0.0106504
Pianp	0.850139	0.0234458
Clec4a	0.850637	0.0169131
Nefm	0.851565	0.0341852
Foxa2	0.851735	0.0344212
Linc00176	0.853448	0.0221035
AC141997.1	0.854632	0.0185324
Nkain4	0.856945	0.0062801
Hspb2	0.858435	0.0141985
Cpe	0.859998	0.00038593
Arhgap25	0.860373	0.0124818
Mycl	0.861506	0.00164839
Hbegf	0.861941	0.0248979
Ptprv	0.862157	0.0216434
Ppp1r1a	0.862445	0.00401596
Cnr2	0.862887	0.0493854
Adamtsl5	0.863168	0.00430809
Duoxa1	0.864471	0.0342795
AABR07042821.1	0.86557	0.0136904
Tbc1d10c	0.866369	0.0368433
Ppm1j	0.86654	0.019756
AABR07051450.1	0.8676	0.0139905
Slc12a8	0.869107	0.0185027
Mamstr	0.869717	0.022242
Rgs14	0.871014	0.0192038
Cryab	0.871506	0.00108213
Lrp3	0.874148	0.00338184
Gna15	0.874401	0.0133776
Krt5	0.874905	0.00556118
Moxd1	0.875653	0.00473306
Slc28a3	0.87623	0.028015
AABR07070161.4	0.878219	0.0235209
Wfikkn2	0.879016	0.000525751
Dcx	0.884134	0.0264586
AC115420.2	0.884478	0.0124483
Rbm24	0.886257	0.00455248
Tcea2	0.887039	0.00413744
Tmeff1	0.887783	0.033741
Itm2a	0.888039	0.000125236
Tp73	0.889992	0.0250402
AABR07058422.1	0.890117	0.0152653
Nxnl2	0.892647	0.00574513
Tenm4	0.894333	0.0219786
Crabp1	0.895843	0.010431
Ntn3	0.89899	0.0128522
AC242859.1	0.899601	0.0317638
Tcf15	0.900274	0.0407748
Rnf186	0.900944	0.00915989
Kcnn4	0.90115	0.000983153
Fcgr2b	0.902214	0.00757706
Vwa3b	0.906705	0.0372731
Shf	0.907771	0.00488476
Cntfr	0.910636	0.00461052
Maged2	0.910975	0.000345786
Mef2c	0.911054	0.00185037
Vom2r44	0.911791	0.0232288
Lgals7	0.912118	0.00565632
AC141489.1	0.914042	0.0332057
AABR07027854.1	0.915028	0.0129175
Cabp7	0.918703	0.0475014
Abcg1	0.921545	0.000318314
Ccl5	0.924085	0.0138459
Asb14	0.926022	0.0157998
Kif1a	0.92812	0.0491794
Hvcn1	0.930194	0.00822
Rps9	0.9309	0.00336292
Cyp2e1	0.930947	0.0441504
Ccdc92b	0.931414	0.0175828
LOC100910996	0.939415	0.0415366
Gjc2	0.939467	0.0237181
Pcdhgb6	0.939519	0.0457669
Slco4a1	0.939625	0.0286938
Mypn	0.94262	0.0103461
Prss12	0.944764	0.0446344
Sapcd1	0.945008	0.00620634
Nlrc4	0.945443	0.0171852
Mdfi	0.946927	0.00300246
Fam189a2	0.952854	0.00174976
Gdf10	0.953511	8.59201e-05
Fam19a5	0.95534	0.00955313
Wnt4	0.957892	0.00100181
LOC691995	0.958132	0.00142139
Mt2A	0.960822	0.0422746
Zbed3	0.961884	0.000360837
Prr15	0.962247	0.000875937
Kirrel3	0.962529	0.0239353
Slc16a11	0.963025	0.000106809
Slc26a4	0.967938	0.00179507
Kcp	0.968487	0.0035028
Psd2	0.969075	0.0173057
Tnfrsf14	0.969252	0.00165637
Adamts15	0.970043	0.00116418
Iapp	0.974867	0.0240708
Nostrin	0.976078	0.0106692
Aldh3b1	0.976145	0.00661423
Parvg	0.977078	0.010962
Amot	0.979488	0.000425538
Peg3	0.980349	0.000585767
Mfap2	0.984205	0.000386513
Ldlrad1	0.98488	0.00389079
AABR07070131.1	0.985784	0.00671712
Ngfr	0.986825	0.001585
Slc25a48	0.987117	0.0152288
Exoc3l2	0.989711	0.000544057
Scg5	0.990524	0.0234421
Homer2	0.990801	0.000598882
AABR07070161.1	0.991077	0.00857339
Myh6	0.99147	0.00166971
Klrb1a	0.994141	0.0241283
Cpxm1	0.995197	0.000237629
Capg	1.00016	0.0222035
Pf4	1.00062	0.00153323
Wnt10a	1.00211	0.00726319
Prf1	1.00338	0.00674239
AABR07070161.2	1.00381	0.00409266
Prkcg	1.00575	0.00276723
Cib2	1.00717	0.0180559
LOC688459	1.00972	0.0217105
Fermt1	1.01035	0.00119948
AABR07031278.1	1.01109	0.00942397
Atf5	1.01448	0.00277063
Adh6	1.01732	0.000349054
Epb41l4a	1.02041	0.00261672
Prkag3	1.02297	0.00625571
Bdh2	1.02336	0.000968449
Tpbg	1.02751	0.00236215
Aldh1l2	1.02765	0.0038794
B3gnt7	1.03157	0.00928975
AABR07070161.5	1.03274	0.0271728
Gabre	1.03307	0.00371628
Camk2b	1.0373	0.00142497
Gpnmb	1.03755	0.000291505
Prelid2	1.03934	0.00289962
Tgfbi	1.04194	1.61981e-05
Phospho1	1.04611	0.015355
Rspo3	1.05022	0.0149096
Gfra3	1.05383	0.00794622
Prkcq	1.0553	0.00471143
Prob1	1.06532	0.0335931
Hif3a	1.06592	0.0152547
Cdkn1c	1.06607	0.000131586
Hpdl	1.06728	0.022124
Lonrf2	1.06898	0.013615
Bex2	1.06939	0.0396365
Igf2	1.07386	0.000333245
Tcerg1l	1.0817	0.0484722
Adssl1	1.08342	0.00205358
Dsc3	1.08688	0.00274122
Mdk	1.09439	0.000345798
AABR07026112.1	1.09473	7.02978e-05
Zfp575	1.09601	0.00750611
Cd109	1.09975	0.000257465
Vav1	1.11093	0.00164022
Rbm46	1.11876	0.024588
Atp1a2	1.12375	9.63131e-05
Acy1	1.12575	0.000318437
Vash2	1.12623	0.00021243
P4ha3	1.12691	0.00109339
Sectm1a	1.13259	0.017877
AABR07037520.1	1.13322	0.00404013
AABR07070161.3	1.13332	0.00284374
Rab33a	1.13376	0.0481033
Rtn4rl2	1.1343	0.0246884
Slc30a2	1.13521	0.0437303
AABR07017902.1	1.13901	0.0158823
Cited1	1.14349	0.0105153
Cgref1	1.14756	0.0101182
Ptgds	1.14828	0.00308894
Hoxb9	1.15917	0.0236559
AABR07065531.5	1.16257	7.31887e-05
Enox1	1.16411	0.0101682
AABR07059002.1	1.16579	0.000104609
Col24a1	1.16867	0.00104327
Jph1	1.17385	0.00145264
Pgam2	1.17843	0.000203181
Fam3b	1.1857	0.0261897
Fam198a	1.18762	0.00267366
Crispld1	1.18767	0.0103043
Ccl20	1.18906	0.0194875
Tmod4	1.20158	8.34653e-05
Chrna4	1.2068	0.00293322
Rspo1	1.20824	0.0172905
RGD1565844	1.21492	0.0171145
Hsd11b2	1.2197	0.000470932
Pappa2	1.22302	0.00324413
Ciart	1.22705	0.00974948
AABR07065531.1	1.23684	0.00022722
Msln	1.24372	0.0194522
LOC102556347	1.24525	0.0164492
Nsg2	1.24917	0.00990569
Hpgds	1.26048	0.0153491
Ppp1r3e	1.26086	0.00527256
Ptprn	1.27464	0.0346304
Tubb2b	1.27994	0.00127362
Adm2	1.28172	0.00425537
AC119007.4	1.28606	0.00158686
Rtn2	1.29141	4.30335e-05
Epop	1.29939	0.00380697
Tnnt1	1.30473	0.000372162
Tnnc2	1.33531	8.20591e-05
Fbxo16	1.34249	0.015849
Myom3	1.35509	6.58647e-05
Sgcg	1.3594	0.00250458
Ddit4l2	1.36473	0.000986143
Sgca	1.36526	0.00398173
AABR07011698.1	1.36639	0.00173824
Msx2	1.38375	0.0268312
Chac1	1.39112	0.0188834
Zfp428	1.41767	0.00189665
Mia	1.42598	0.00638209
Thrsp	1.42849	0.00342479
Prmt8	1.45046	0.00224981
Mybpc2	1.45134	0.000141145
Ankrd23	1.47719	0.00141972
Ky	1.48126	0.00149523
Csf2	1.48803	0.00261171
Fabp3	1.50544	0.00427575
Ctse	1.53498	0.00130506
Rxrg	1.55036	0.00108723
Chga	1.5598	0.00345488
Thbs4	1.56376	0.00913419
Anxa8	1.57769	0.00178263
Rtl3	1.58781	0.000611312
Trpm5	1.59015	0.0152211
Chadl	1.60042	0.0100166
Chrna5	1.60449	0.0297164
AABR07026997.1	1.61636	0.00614474
Fam3d	1.62568	0.000145417
Cyp2f4	1.63884	0.0105435
Capn13	1.63962	0.00177341
Mmp7	1.65188	0.0034485
Calr4	1.65253	0.00280492
Pygm	1.66806	2.94034e-05
Srsf12	1.66953	0.0034553
Klhl30	1.68958	0.000472591
Tmem182	1.70446	0.00236524
AABR07027390.2	1.71673	0.0062804
Trim72	1.71727	0.000983664
Stac3	1.75065	0.000178795
Nkx3-1	1.76015	0.0308085
Ass1	1.76731	0.000326809
Col26a1	1.78699	0.00756282
Npb	1.78909	0.000625312
Cldn10	1.85832	0.000101576
Myo18b	1.86819	0.00120211
Mcoln2	1.88017	0.000613412
Rpl3l	1.88323	0.000776987
Psat1	1.89248	0.000157985
RGD1562107	1.8954	0.00891676
Casq1	1.9455	6.03866e-05
Prss39	1.95649	0.000568659
Aqp4	1.97616	0.0116097
RT1-Bb	1.97827	0.0166384
AABR07032097.1	2.02067	0.0020921
Eno3	2.07588	1.44905e-07
Tbx1	2.08874	0.000459321
Them5	2.11366	0.000548418
Ank1	2.12409	0.000655366
Cacng7	2.13162	3.64425e-05
Hrc	2.1518	3.16945e-05
Mir675	2.16084	3.03901e-05
Spink1	2.19494	0.0128267
Actc1	2.21115	9.83654e-05
LOC108349943	2.22191	0.00028536
Apobec2	2.2499	5.79269e-05
AABR07014550.1	2.25353	0.00629725
Crhr2	2.2616	0.00163623
Srl	2.34193	2.9724e-05
Upk1b	2.37709	0.00276017
Neb	2.46213	0.0168257
Pde6c	2.51936	0.000408716
Fitm1	2.57142	0.000226251
Pvalb	2.59131	2.46536e-06
Mylk2	2.65557	0.00057581
Trim63	2.69052	6.32581e-05
Alpk3	2.70939	4.72667e-05
Mlf1	2.83195	5.22797e-05
Trdn	2.88332	0.000372024
Srpk3	2.91498	0.00245686
AABR07030443.2	3.04598	4.34521e-06
Mybph	3.07263	0.000300626
Tnnt3	3.07336	1.69311e-07
LOC102552182	3.0887	0.000149281
Dlk1	3.24316	4.83405e-05
Actn2	3.30448	5.05838e-06
Cmya5	3.34881	1.34824e-05
Krt4	3.38683	0.00528681
Klhl41	3.44704	3.36599e-05
RGD1564899	3.48041	0.000162904
Cox6a2	3.64641	1.43499e-05
Ampd1	3.71479	1.39448e-05
Klhl31	3.84246	2.17913e-05
Myh7	3.84551	0.00116507
Csrp3	3.91454	6.99762e-05
Capn3	3.95318	0.00036003
Atp1b4	4.0572	3.04829e-06
Mylpf	4.13644	4.6905e-09
Myom2	4.26555	2.51333e-06
Cavin4	4.27646	1.52122e-05
Myoz1	4.3046	3.36179e-07
Myl3	4.41854	8.4401e-06
Obscn	4.44716	3.31326e-07
Ckmt2	4.49189	0.000105868
Dhrs7c	4.61543	4.37553e-05
AABR07005775.1	4.69672	9.0248e-08
Myh3	4.70796	1.72897e-07
Upk3a	4.98641	0.00753937
Eef1a2	5.10663	2.92581e-07
Actn3	5.25177	2.93944e-08
Jsrp1	5.26799	1.46001e-05
AABR07013686.1	5.29645	0.00233476
Mybpc1	5.33203	1.75589e-08
Hhatl	5.65477	1.7897e-06
Ckm	5.67349	7.97272e-10
Art1	5.69212	4.57715e-06
Tnni2	5.77686	1.59452e-09
Tnni1	5.79891	3.24816e-05
Cacng1	5.85484	1.53762e-05
Cav3	6.39371	4.37788e-06
Cacna1s	6.66926	7.85197e-07
Mb	6.76047	1.25545e-05
Nrap	6.92183	6.98699e-07
Myh4	7.00296	2.35623e-06
Sypl2	7.16965	1.55847e-06
Myh8	7.83696	1.07031e-06
Cox8b	7.86092	9.5e-07
AABR07052585.2	8.02311	3.26293e-07
Myl1	8.36191	2.97079e-10
Tceal7	8.90568	0.000144043
Hjv	9.27353	1.5724e-05
Xirp2	10.0583	0.000319042

## Sheet: Table S3
Supplementary Table 5. Predicted targets of miRNAs in the PV of animals submitted to maternal malnutrition
mirnaid	Fold miRNA	genesymbol	energy	Fold mRNA
rno-miR-337-3p	0.675648	Cwh43	-19.5	-2.31495
rno-miR-342-5p	1.02664	Crisp3	-20.7	-2.12888
rno-miR-184	1.79334	Nqo2	-19.9	-2.11595
rno-miR-122-5p	1.08157	Cyp7b1	-18.9	-1.96764
rno-miR-21-3p	-0.905329	Cyp7b1	-18.5	-1.96764
rno-miR-3553	-1.22606	Cyp7b1	-21.4	-1.96764
rno-miR-7a-5p	-0.952813	Cyp7b1	-18.7	-1.96764
rno-miR-323-3p	0.932644	Cbx2	-22.3	-1.81191
rno-miR-543-3p	0.830779	Cbx2	-21.8	-1.81191
rno-miR-133b-3p	1.35416	Rnf183	-21.2	-1.78806
rno-miR-409a-5p	-0.912451	Rnf183	-17.9	-1.78806
rno-miR-483-3p	1.55386	Rnf183	-24.1	-1.78806
rno-miR-433-5p	1.1609	Dnah17	-21.2	-1.75905
rno-miR-452-5p	0.810457	Dnah17	-20.3	-1.75905
rno-miR-493-5p	1.31003	Dnah17	-20.5	-1.75905
rno-miR-501-5p	0.94374	Dnah17	-23.6	-1.75905
rno-miR-6328	-0.761041	Dnah17	-29.3	-1.75905
rno-miR-452-5p	0.810457	Ocm2	-18.8	-1.60735
rno-miR-452-5p	0.810457	Ocm2	-17.4	-1.60735
rno-miR-33-5p	-1.42158	C5	-21.8	-1.54824
rno-miR-742-5p	-0.926259	C5	-20.4	-1.54824
rno-miR-412-5p	1.03185	Myt1	-18.6	-1.43357
rno-miR-412-5p	1.03185	Myt1	-18.6	-1.43357
rno-miR-496-3p	0.934636	Myt1	-19.7	-1.43357
rno-miR-540-3p	0.916188	Myt1	-28.8	-1.43357
rno-miR-871-3p	-1.36686	Myt1	-20.5	-1.43357
rno-miR-99b-5p	-0.924951	Myt1	-24	-1.43357
rno-miR-540-3p	0.916188	Tpsb2	-23.6	-1.35313
rno-miR-342-5p	1.02664	Pcdh10	-25.2	-1.3088
rno-miR-376a-5p	0.697739	Pcdh10	-20.1	-1.3088
rno-miR-96-5p	-0.796603	Pcdh10	-20.9	-1.3088
rno-miR-122-5p	1.08157	Nek10	-18.8	-1.28004
rno-miR-141-3p	-0.824137	Nek10	-21	-1.28004
rno-miR-141-3p	-0.824137	Nek10	-20	-1.28004
rno-miR-196b-3p	-0.723055	Nek10	-21	-1.28004
rno-miR-21-3p	-0.905329	Nek10	-26.2	-1.28004
rno-miR-21-3p	-0.905329	Nek10	-24.7	-1.28004
rno-miR-409a-5p	-0.912451	Nek10	-23.4	-1.28004
rno-miR-410-3p	0.791381	Nek10	-21.2	-1.28004
rno-miR-483-3p	1.55386	Nek10	-27.8	-1.28004
rno-miR-483-5p	1.36008	Nek10	-21.1	-1.28004
rno-miR-483-5p	1.36008	Nek10	-20.8	-1.28004
rno-miR-501-5p	0.94374	Nek10	-24.6	-1.28004
rno-miR-6328	-0.761041	Nek10	-28.9	-1.28004
rno-miR-6331	1.33561	Nek10	-23.9	-1.28004
rno-miR-133b-3p	1.35416	Zfp366	-23.8	-1.18849
rno-miR-206-3p	1.79338	Zfp366	-20.2	-1.18849
rno-miR-33-5p	-1.42158	Zfp366	-19.4	-1.18849
rno-miR-493-5p	1.31003	Zfp366	-18.9	-1.18849
rno-miR-99b-5p	-0.924951	Zfp366	-19.6	-1.18849
rno-miR-196b-3p	-0.723055	Snca	-22.4	-1.18571
rno-miR-433-5p	1.1609	Snca	-20.1	-1.18571
rno-miR-543-3p	0.830779	Snca	-17.9	-1.18571
rno-miR-206-3p	1.79338	Plg	-21.2	-1.14201
rno-miR-483-3p	1.55386	Plg	-24.3	-1.14201
rno-miR-196b-3p	-0.723055	Wasf1	-24.5	-1.12355
rno-miR-742-5p	-0.926259	Wasf1	-15	-1.12355
rno-miR-184	1.79334	Gan	-20.2	-1.12164
rno-miR-323-3p	0.932644	Gan	-19.8	-1.12164
rno-miR-323-3p	0.932644	Gan	-19.6	-1.12164
rno-miR-483-3p	1.55386	Gan	-28.4	-1.12164
rno-miR-6331	1.33561	Gan	-23.3	-1.12164
rno-miR-1-3p	1.23484	Syn1	-15.6	-1.11409
rno-miR-122-5p	1.08157	Syn1	-17.6	-1.11409
rno-miR-483-5p	1.36008	Syn1	-21.2	-1.11409
rno-miR-342-5p	1.02664	Bicd1	-24.1	-1.08126
rno-miR-342-5p	1.02664	Bicd1	-20.2	-1.08126
rno-miR-543-3p	0.830779	Bicd1	-23.9	-1.08126
rno-miR-99b-5p	-0.924951	Bicd1	-19.9	-1.08126
rno-miR-3553	-1.22606	Scd	-17.9	-1.05537
rno-miR-412-5p	1.03185	Scd	-19.4	-1.05537
rno-miR-412-5p	1.03185	Scd	-17.6	-1.05537
rno-miR-452-5p	0.810457	Scd	-19.6	-1.05537
rno-miR-483-3p	1.55386	Scd	-24	-1.05537
rno-miR-501-5p	0.94374	Scd	-20.1	-1.05537
rno-miR-540-3p	0.916188	Scd	-24	-1.05537
rno-miR-6328	-0.761041	Scd	-25.1	-1.05537
rno-miR-6328	-0.761041	Scd	-23.4	-1.05537
rno-miR-6331	1.33561	Scd	-19.6	-1.05537
rno-miR-7a-5p	-0.952813	Scd	-20	-1.05537
rno-miR-196b-3p	-0.723055	P2rx6	-25	-1.04212
rno-miR-299a-5p	1.06665	P2rx6	-18.7	-1.04212
rno-miR-871-3p	-1.36686	P2rx6	-23.8	-1.04212
rno-miR-100-5p	-0.986084	Dtx3l	-20.9	-1.03713
rno-miR-452-5p	0.810457	Dtx3l	-20.9	-1.03713
rno-miR-666-5p	0.956255	Dtx3l	-22.2	-1.03713
rno-miR-99a-5p	-1.03303	Dtx3l	-20.5	-1.03713
rno-miR-6331	1.33561	Rtn4ip1	-21.2	-1.02915
rno-miR-299a-5p	1.06665	Slc6a6	-20.2	-1.02231
rno-miR-337-3p	0.675648	Slc6a6	-19.6	-1.02231
rno-miR-370-3p	0.802125	Slc6a6	-26.9	-1.02231
rno-miR-410-3p	0.791381	Slc6a6	-21.4	-1.02231
rno-miR-412-3p	1.24037	Slc6a6	-25.2	-1.02231
rno-miR-433-5p	1.1609	Slc6a6	-18.7	-1.02231
rno-miR-483-3p	1.55386	Slc6a6	-33.3	-1.02231
rno-miR-483-3p	1.55386	Slc6a6	-30.2	-1.02231
rno-miR-483-3p	1.55386	Slc6a6	-21.7	-1.02231
rno-miR-501-5p	0.94374	Slc6a6	-24	-1.02231
rno-miR-6328	-0.761041	Slc6a6	-28.1	-1.02231
rno-miR-666-3p	0.694024	Slc6a6	-27.2	-1.02231
rno-miR-742-5p	-0.926259	Slc6a6	-21.3	-1.02231
rno-miR-871-3p	-1.36686	Slc6a6	-23.4	-1.02231
rno-miR-6328	-0.761041	Trpc4	-23.5	-1.01622
rno-miR-6328	-0.761041	Trpc4	-23.5	-1.01622
rno-miR-133b-3p	1.35416	Slc34a2	-24.5	-1.00787
rno-miR-337-3p	0.675648	Slc34a2	-21.1	-1.00787
rno-miR-342-5p	1.02664	Slc34a2	-21.3	-1.00787
rno-miR-483-3p	1.55386	Slc34a2	-22.5	-1.00787
rno-miR-501-5p	0.94374	Slc34a2	-22.5	-1.00787
rno-miR-122-5p	1.08157	Trim16	-20.6	-1.00762
rno-miR-342-5p	1.02664	Trim16	-19.4	-1.00762
rno-miR-433-5p	1.1609	Trim16	-25.3	-1.00762
rno-miR-342-5p	1.02664	Triml1	-21	-1.00316
rno-miR-96-5p	-0.796603	Triml1	-19.6	-1.00316
rno-miR-122-5p	1.08157	Susd2	-19.3	-0.994254
rno-miR-122-5p	1.08157	Susd2	-19.3	-0.994254
rno-miR-342-5p	1.02664	Susd2	-24.4	-0.994254
rno-miR-483-5p	1.36008	Susd2	-22.4	-0.994254
rno-miR-6331	1.33561	Susd2	-22.2	-0.994254
rno-miR-6331	1.33561	Susd2	-22.2	-0.994254
rno-miR-122-5p	1.08157	Fam155b	-18.7	-0.988496
rno-miR-21-3p	-0.905329	Fam155b	-24.9	-0.988496
rno-miR-337-3p	0.675648	Fam155b	-19.7	-0.988496
rno-miR-370-3p	0.802125	Fam155b	-30	-0.988496
rno-miR-483-5p	1.36008	Fam155b	-23.5	-0.988496
rno-miR-501-5p	0.94374	Fam155b	-24.4	-0.988496
rno-miR-501-5p	0.94374	Fam155b	-23.6	-0.988496
rno-miR-6331	1.33561	Fam155b	-21.3	-0.988496
rno-miR-493-5p	1.31003	Dnajb9	-17.6	-0.972997
rno-miR-540-3p	0.916188	Fggy	-21.7	-0.967338
rno-miR-501-5p	0.94374	Nnat	-23.3	-0.950229
rno-miR-501-5p	0.94374	Nnat	-23.3	-0.950229
rno-miR-6328	-0.761041	Nnat	-24.8	-0.950229
rno-miR-6328	-0.761041	Nnat	-24.8	-0.950229
rno-miR-666-5p	0.956255	Nnat	-23	-0.950229
rno-miR-666-5p	0.956255	Nnat	-21.1	-0.950229
rno-miR-666-5p	0.956255	Nnat	-23	-0.950229
rno-miR-666-5p	0.956255	Nnat	-21.1	-0.950229
rno-miR-141-3p	-0.824137	Rimbp2	-19.1	-0.926595
rno-miR-141-3p	-0.824137	Rimbp2	-19.1	-0.926595
rno-miR-196b-3p	-0.723055	Rimbp2	-23.4	-0.926595
rno-miR-196b-3p	-0.723055	Rimbp2	-22.5	-0.926595
rno-miR-206-3p	1.79338	Rimbp2	-20.6	-0.926595
rno-miR-342-5p	1.02664	Rimbp2	-20.3	-0.926595
rno-miR-342-5p	1.02664	Rimbp2	-20.3	-0.926595
rno-miR-3553	-1.22606	Rimbp2	-20.8	-0.926595
rno-miR-370-3p	0.802125	Rimbp2	-30.4	-0.926595
rno-miR-370-3p	0.802125	Rimbp2	-28.8	-0.926595
rno-miR-376a-5p	0.697739	Rimbp2	-18.1	-0.926595
rno-miR-412-5p	1.03185	Rimbp2	-22.7	-0.926595
rno-miR-412-5p	1.03185	Rimbp2	-22.7	-0.926595
rno-miR-483-3p	1.55386	Rimbp2	-27.7	-0.926595
rno-miR-501-5p	0.94374	Rimbp2	-20.7	-0.926595
rno-miR-540-3p	0.916188	Rimbp2	-29.4	-0.926595
rno-miR-540-3p	0.916188	Rimbp2	-29.4	-0.926595
rno-miR-543-3p	0.830779	Rimbp2	-24.7	-0.926595
rno-miR-543-3p	0.830779	Rimbp2	-24.7	-0.926595
rno-miR-6328	-0.761041	Rimbp2	-29.2	-0.926595
rno-miR-196b-3p	-0.723055	Slc35f2	-30.1	-0.92518
rno-miR-196b-3p	-0.723055	Slc35f2	-30.1	-0.92518
rno-miR-29b-3p	-0.697044	Slc35f2	-21	-0.92518
rno-miR-30a-5p	-0.656467	Slc35f2	-19.9	-0.92518
rno-miR-30e-5p	-0.716249	Slc35f2	-20	-0.92518
rno-miR-337-3p	0.675648	Slc35f2	-19.8	-0.92518
rno-miR-342-5p	1.02664	Slc35f2	-21.1	-0.92518
rno-miR-96-5p	-0.796603	Slc35f2	-19.9	-0.92518
rno-miR-96-5p	-0.796603	Slc35f2	-19.9	-0.92518
rno-miR-99a-5p	-1.03303	Slc35f2	-19.3	-0.92518
rno-miR-6328	-0.761041	Pnma5	-26.7	-0.925127
rno-miR-666-3p	0.694024	Pnma5	-27.8	-0.925127
rno-miR-133b-3p	1.35416	Insig1	-27.2	-0.923731
rno-miR-323-3p	0.932644	Insig1	-21.3	-0.923731
rno-miR-99b-5p	-0.924951	Insig1	-19.4	-0.923731
rno-miR-206-3p	1.79338	Pbld1	-20	-0.918974
rno-miR-342-5p	1.02664	Pbld1	-22.5	-0.918974
rno-miR-871-3p	-1.36686	Pbld1	-20.3	-0.918974
rno-miR-6331	1.33561	Fgfbp1	-20.4	-0.914767
rno-miR-184	1.79334	Prlr	-21	-0.912718
rno-miR-342-5p	1.02664	Prlr	-20.3	-0.912718
rno-miR-370-3p	0.802125	Prlr	-23.3	-0.912718
rno-miR-184	1.79334	Kcnq2	-21.5	-0.909318
rno-miR-21-3p	-0.905329	Kcnq2	-27.8	-0.909318
rno-miR-30a-5p	-0.656467	Kcnq2	-20.6	-0.909318
rno-miR-483-5p	1.36008	Kcnq2	-19.7	-0.909318
rno-miR-666-3p	0.694024	Kcnq2	-28.3	-0.909318
rno-miR-412-3p	1.24037	Wdr44	-20.9	-0.87184
rno-miR-96-5p	-0.796603	Wdr44	-16.3	-0.87184
rno-miR-100-5p	-0.986084	Edem1	-18.6	-0.863164
rno-miR-184	1.79334	Edem1	-20.3	-0.863164
rno-miR-299a-5p	1.06665	Edem1	-24.4	-0.863164
rno-miR-33-5p	-1.42158	Edem1	-23.5	-0.863164
rno-miR-342-5p	1.02664	Edem1	-22.6	-0.863164
rno-miR-433-5p	1.1609	Edem1	-25.4	-0.863164
rno-miR-483-5p	1.36008	Edem1	-27.3	-0.863164
rno-miR-501-5p	0.94374	Edem1	-21	-0.863164
rno-miR-6328	-0.761041	Edem1	-27.2	-0.863164
rno-miR-871-3p	-1.36686	Edem1	-21.2	-0.863164
rno-miR-96-5p	-0.796603	Edem1	-19.1	-0.863164
rno-miR-99a-5p	-1.03303	Edem1	-18.6	-0.863164
rno-miR-493-5p	1.31003	Siglec1	-19.7	-0.85892
rno-miR-493-5p	1.31003	Siglec1	-19.7	-0.85892
rno-miR-7a-5p	-0.952813	Siglec1	-22.4	-0.85892
rno-miR-370-3p	0.802125	Elmo1	-25.9	-0.844783
rno-miR-370-3p	0.802125	Elmo1	-25.9	-0.844783
rno-miR-540-3p	0.916188	Elmo1	-26.9	-0.844783
rno-miR-540-3p	0.916188	Elmo1	-26.9	-0.844783
rno-miR-742-5p	-0.926259	Elmo1	-17.5	-0.844783
rno-miR-742-5p	-0.926259	Elmo1	-17.5	-0.844783
rno-miR-133b-3p	1.35416	Lhfpl2	-24.4	-0.844381
rno-miR-184	1.79334	Lhfpl2	-19.4	-0.844381
rno-miR-206-3p	1.79338	Lhfpl2	-20.4	-0.844381
rno-miR-21-3p	-0.905329	Lhfpl2	-21.4	-0.844381
rno-miR-323-3p	0.932644	Lhfpl2	-17.9	-0.844381
rno-miR-342-5p	1.02664	Lhfpl2	-20.6	-0.844381
rno-miR-412-3p	1.24037	Lhfpl2	-24.9	-0.844381
rno-miR-433-5p	1.1609	Lhfpl2	-24.5	-0.844381
rno-miR-483-5p	1.36008	Lhfpl2	-19.5	-0.844381
rno-miR-6328	-0.761041	Lhfpl2	-27.9	-0.844381
rno-miR-6331	1.33561	Lhfpl2	-26.3	-0.844381
rno-miR-666-5p	0.956255	Lhfpl2	-22.5	-0.844381
rno-miR-871-3p	-1.36686	Lhfpl2	-27.8	-0.844381
rno-miR-342-5p	1.02664	Gpr146	-20.4	-0.844333
rno-miR-666-3p	0.694024	Cdkl5	-24.8	-0.837044
rno-miR-540-3p	0.916188	Pkib	-19	-0.832999
rno-miR-540-3p	0.916188	Pkib	-19	-0.832999
rno-miR-540-3p	0.916188	Pkib	-19	-0.832999
rno-miR-184	1.79334	Zbtb3	-23.8	-0.831391
rno-miR-3553	-1.22606	Zbtb3	-21.3	-0.831391
rno-miR-6328	-0.761041	Zbtb3	-26.6	-0.831391
rno-miR-122-5p	1.08157	Kbtbd8	-20.1	-0.831027
rno-miR-184	1.79334	Kbtbd8	-18.6	-0.831027
rno-miR-29b-3p	-0.697044	Kbtbd8	-17.8	-0.831027
rno-miR-323-3p	0.932644	Kbtbd8	-19.4	-0.831027
rno-miR-370-3p	0.802125	Kbtbd8	-23.7	-0.831027
rno-miR-370-3p	0.802125	Kbtbd8	-23.6	-0.831027
rno-miR-452-5p	0.810457	Kbtbd8	-21.1	-0.831027
rno-miR-666-5p	0.956255	Kbtbd8	-20.5	-0.831027
rno-miR-871-3p	-1.36686	Kbtbd8	-17.5	-0.831027
rno-miR-133b-3p	1.35416	Efna3	-25.2	-0.828569
rno-miR-483-3p	1.55386	Efna3	-28.7	-0.828569
rno-miR-133b-3p	1.35416	Mboat2	-19.5	-0.828209
rno-miR-184	1.79334	Mboat2	-18.8	-0.828209
rno-miR-30e-5p	-0.716249	Mboat2	-16.2	-0.828209
rno-miR-342-5p	1.02664	Mboat2	-25	-0.828209
rno-miR-3553	-1.22606	Mboat2	-18.4	-0.828209
rno-miR-496-3p	0.934636	Mboat2	-21.3	-0.828209
rno-miR-501-5p	0.94374	Mboat2	-22.7	-0.828209
rno-miR-871-3p	-1.36686	Mboat2	-21.1	-0.828209
rno-miR-871-3p	-1.36686	Mboat2	-19.8	-0.828209
rno-miR-493-5p	1.31003	Diaph3	-20.5	-0.828125
rno-miR-6331	1.33561	Diaph3	-24.1	-0.828125
rno-miR-184	1.79334	Zc2hc1c	-18.4	-0.823794
rno-miR-666-5p	0.956255	Zc2hc1c	-23.2	-0.823794
rno-miR-483-3p	1.55386	S100a6	-22.4	-0.817598
rno-miR-409a-5p	-0.912451	Cd38	-17.3	-0.817088
rno-miR-483-3p	1.55386	Cd38	-26.3	-0.817088
rno-miR-483-5p	1.36008	Cd38	-26.2	-0.817088
rno-miR-6328	-0.761041	Cd38	-27.1	-0.817088
rno-miR-99b-5p	-0.924951	Cd38	-19.5	-0.817088
rno-miR-299a-5p	1.06665	Hsf4	-17.9	-0.810775
rno-miR-299a-5p	1.06665	Hsf4	-17.9	-0.810775
rno-miR-666-5p	0.956255	Apol9a	-21.8	-0.810637
rno-let-7f-2-3p	-0.679684	Dtna	-18.2	-0.79038
rno-miR-184	1.79334	Dtna	-23	-0.79038
rno-miR-196b-3p	-0.723055	Dtna	-23.7	-0.79038
rno-miR-206-3p	1.79338	Dtna	-20.6	-0.79038
rno-miR-410-3p	0.791381	Dtna	-18.9	-0.79038
rno-miR-452-5p	0.810457	Dtna	-20.7	-0.79038
rno-miR-483-5p	1.36008	Dtna	-25.8	-0.79038
rno-miR-493-5p	1.31003	Dtna	-15.8	-0.79038
rno-miR-540-3p	0.916188	Dtna	-25.8	-0.79038
rno-miR-370-3p	0.802125	Cdk6	-27.2	-0.787884
rno-miR-483-3p	1.55386	Cdk6	-30.1	-0.787884
rno-miR-742-5p	-0.926259	Cdk6	-15.2	-0.787884
rno-miR-370-3p	0.802125	Gadd45g	-26.3	-0.786056
rno-miR-433-5p	1.1609	Gadd45g	-17.9	-0.786056
rno-miR-540-3p	0.916188	Gadd45g	-27.3	-0.786056
rno-miR-540-3p	0.916188	Osgin1	-28.2	-0.782577
rno-miR-6331	1.33561	Osgin1	-23.5	-0.782577
rno-miR-122-5p	1.08157	Prkca	-24.3	-0.78052
rno-miR-184	1.79334	Prkca	-20.5	-0.78052
rno-miR-299a-5p	1.06665	Prkca	-18.1	-0.78052
rno-miR-33-5p	-1.42158	Prkca	-20.3	-0.78052
rno-miR-33-5p	-1.42158	Prkca	-20.3	-0.78052
rno-miR-337-3p	0.675648	Prkca	-18.8	-0.78052
rno-miR-342-5p	1.02664	Prkca	-20.9	-0.78052
rno-miR-342-5p	1.02664	Prkca	-20.5	-0.78052
rno-miR-370-3p	0.802125	Prkca	-31.5	-0.78052
rno-miR-370-3p	0.802125	Prkca	-27	-0.78052
rno-miR-452-5p	0.810457	Prkca	-23	-0.78052
rno-miR-452-5p	0.810457	Prkca	-20.8	-0.78052
rno-miR-483-3p	1.55386	Prkca	-31.6	-0.78052
rno-miR-483-3p	1.55386	Prkca	-28	-0.78052
rno-miR-483-5p	1.36008	Prkca	-21.7	-0.78052
rno-miR-483-5p	1.36008	Prkca	-21.7	-0.78052
rno-miR-493-5p	1.31003	Prkca	-17.6	-0.78052
rno-miR-501-5p	0.94374	Prkca	-23.8	-0.78052
rno-miR-666-5p	0.956255	Prkca	-23.5	-0.78052
rno-miR-871-3p	-1.36686	Prkca	-23	-0.78052
rno-miR-871-3p	-1.36686	Prkca	-22.4	-0.78052
rno-miR-871-3p	-1.36686	Prkca	-22.4	-0.78052
rno-miR-337-3p	0.675648	Ampd3	-22.4	-0.780519
rno-miR-370-3p	0.802125	Ampd3	-26.1	-0.780519
rno-miR-412-3p	1.24037	Ampd3	-20.7	-0.780519
rno-miR-100-5p	-0.986084	Arid3a	-20.1	-0.77418
rno-miR-133b-3p	1.35416	Arid3a	-22.5	-0.77418
rno-miR-337-3p	0.675648	Arid3a	-19.3	-0.77418
rno-miR-412-3p	1.24037	Arid3a	-25.8	-0.77418
rno-miR-493-5p	1.31003	Arid3a	-20.1	-0.77418
rno-miR-501-5p	0.94374	Arid3a	-25.5	-0.77418
rno-miR-501-5p	0.94374	Arid3a	-22.7	-0.77418
rno-miR-543-3p	0.830779	Arid3a	-18.9	-0.77418
rno-miR-6328	-0.761041	Arid3a	-28.7	-0.77418
rno-miR-666-5p	0.956255	Arid3a	-24.1	-0.77418
rno-miR-133b-3p	1.35416	Chdh	-22.3	-0.768771
rno-miR-342-5p	1.02664	Chdh	-21.2	-0.768771
rno-miR-412-3p	1.24037	Chdh	-24.5	-0.768771
rno-miR-666-5p	0.956255	Nbeal1	-21.5	-0.751097
rno-miR-184	1.79334	Cd24	-19.3	-0.750589
rno-miR-21-3p	-0.905329	Cd24	-21.1	-0.750589
rno-miR-370-3p	0.802125	Cd24	-22.2	-0.750589
rno-miR-412-3p	1.24037	Cd24	-23.4	-0.750589
rno-miR-483-5p	1.36008	Cd24	-18.7	-0.750589
rno-miR-540-3p	0.916188	Cd24	-26.7	-0.750589
rno-miR-7a-5p	-0.952813	Cd24	-16.2	-0.750589
rno-miR-543-3p	0.830779	Slc16a4	-17.9	-0.749975
rno-miR-133b-3p	1.35416	Brwd3	-20.3	-0.745495
rno-miR-21-3p	-0.905329	Brwd3	-20.6	-0.745495
rno-miR-30a-5p	-0.656467	Brwd3	-18.7	-0.745495
rno-miR-30e-5p	-0.716249	Brwd3	-19.3	-0.745495
rno-miR-342-5p	1.02664	Brwd3	-22.9	-0.745495
rno-miR-412-5p	1.03185	Brwd3	-19.3	-0.745495
rno-miR-493-5p	1.31003	Brwd3	-21.2	-0.745495
rno-miR-540-3p	0.916188	Brwd3	-22.9	-0.745495
rno-miR-100-5p	-0.986084	Rmnd5a	-29.2	-0.744434
rno-miR-141-3p	-0.824137	Rmnd5a	-16.9	-0.744434
rno-miR-206-3p	1.79338	Rmnd5a	-19.6	-0.744434
rno-miR-21-3p	-0.905329	Rmnd5a	-27	-0.744434
rno-miR-370-3p	0.802125	Rmnd5a	-31.7	-0.744434
rno-miR-452-5p	0.810457	Rmnd5a	-21.3	-0.744434
rno-miR-483-3p	1.55386	Rmnd5a	-26.3	-0.744434
rno-miR-483-5p	1.36008	Rmnd5a	-22.5	-0.744434
rno-miR-493-5p	1.31003	Rmnd5a	-19.8	-0.744434
rno-miR-540-3p	0.916188	Rmnd5a	-31.2	-0.744434
rno-miR-666-5p	0.956255	Rmnd5a	-23.8	-0.744434
rno-miR-99a-5p	-1.03303	Rmnd5a	-27.4	-0.744434
rno-miR-99b-5p	-0.924951	Rmnd5a	-27.7	-0.744434
rno-miR-206-3p	1.79338	Zmat3	-20.5	-0.742029
rno-miR-21-3p	-0.905329	Zmat3	-25.8	-0.742029
rno-miR-29b-3p	-0.697044	Zmat3	-18.8	-0.742029
rno-miR-323-3p	0.932644	Zmat3	-19.5	-0.742029
rno-miR-342-5p	1.02664	Zmat3	-20.8	-0.742029
rno-miR-411-3p	0.691445	Zmat3	-21.4	-0.742029
rno-miR-412-3p	1.24037	Zmat3	-24.9	-0.742029
rno-miR-452-5p	0.810457	Zmat3	-20.9	-0.742029
rno-miR-483-5p	1.36008	Zmat3	-25.8	-0.742029
rno-miR-483-5p	1.36008	Zmat3	-22.7	-0.742029
rno-miR-540-3p	0.916188	Zmat3	-23.7	-0.742029
rno-miR-666-5p	0.956255	Zmat3	-25.3	-0.742029
rno-miR-871-3p	-1.36686	Zmat3	-23.6	-0.742029
rno-miR-871-3p	-1.36686	Zmat3	-23.1	-0.742029
rno-miR-96-5p	-0.796603	Zmat3	-23.2	-0.742029
rno-miR-99a-5p	-1.03303	Zmat3	-19.2	-0.742029
rno-miR-133b-3p	1.35416	Pde10a	-29.1	-0.741483
rno-miR-433-5p	1.1609	Pde10a	-20.7	-0.741483
rno-miR-483-3p	1.55386	Pde10a	-25.5	-0.741483
rno-let-7f-2-3p	-0.679684	Prom2	-17.4	-0.741239
rno-miR-184	1.79334	Prom2	-24.9	-0.741239
rno-miR-483-5p	1.36008	Lrrn2	-24.3	-0.736507
rno-miR-493-5p	1.31003	Lrrn2	-20.9	-0.736507
rno-miR-21-3p	-0.905329	Rrm2	-21.1	-0.73513
rno-miR-370-3p	0.802125	Rrm2	-22.6	-0.73513
rno-miR-412-5p	1.03185	Rrm2	-19	-0.73513
rno-let-7f-2-3p	-0.679684	Glt1d1	-17	-0.73274
rno-miR-133b-3p	1.35416	Glt1d1	-21.3	-0.73274
rno-miR-144-5p	-1.23251	Glt1d1	-15.3	-0.73274
rno-miR-184	1.79334	Glt1d1	-16.8	-0.73274
rno-miR-33-5p	-1.42158	Glt1d1	-20.4	-0.73274
rno-miR-342-5p	1.02664	Glt1d1	-21.8	-0.73274
rno-miR-433-5p	1.1609	Glt1d1	-19.9	-0.73274
rno-miR-483-3p	1.55386	Glt1d1	-30.2	-0.73274
rno-miR-196b-3p	-0.723055	Slc22a23	-21.1	-0.723419
rno-miR-493-5p	1.31003	Slc22a23	-18.7	-0.723419
rno-miR-493-5p	1.31003	Slc22a23	-17.4	-0.723419
rno-miR-501-5p	0.94374	Slc22a23	-22.8	-0.723419
rno-miR-666-5p	0.956255	Slc22a23	-27.4	-0.723419
rno-miR-337-3p	0.675648	Nt5dc3	-22	-0.722496
rno-miR-141-3p	-0.824137	Aff1	-20.7	-0.722363
rno-miR-184	1.79334	Aff1	-21.2	-0.722363
rno-miR-370-3p	0.802125	Aff1	-31.5	-0.722363
rno-miR-410-3p	0.791381	Aff1	-22.8	-0.722363
rno-miR-412-5p	1.03185	Aff1	-22.2	-0.722363
rno-miR-412-5p	1.03185	Aff1	-22.2	-0.722363
rno-miR-433-5p	1.1609	Aff1	-20.4	-0.722363
rno-miR-493-5p	1.31003	Aff1	-21.1	-0.722363
rno-miR-540-3p	0.916188	Aff1	-28	-0.722363
rno-miR-6328	-0.761041	Aff1	-29.6	-0.722363
rno-miR-7a-5p	-0.952813	Aff1	-17.8	-0.722363
rno-miR-96-5p	-0.796603	Aff1	-19.2	-0.722363
rno-let-7f-2-3p	-0.679684	Adrb2	-21.8	-0.721385
rno-miR-141-3p	-0.824137	Olr59	-21.7	-0.721381
rno-miR-299a-5p	1.06665	Olr59	-19.8	-0.721381
rno-miR-483-5p	1.36008	Olr59	-23.3	-0.721381
rno-miR-493-5p	1.31003	Olr59	-21.2	-0.721381
rno-miR-871-3p	-1.36686	Olr59	-21.2	-0.721381
rno-miR-452-5p	0.810457	Mical2	-21.1	-0.720941
rno-miR-299a-5p	1.06665	Aqp9	-18.7	-0.718337
rno-miR-376a-5p	0.697739	Aqp9	-24.4	-0.718337
rno-miR-501-5p	0.94374	Aqp9	-22.3	-0.718337
rno-miR-666-3p	0.694024	Aqp9	-24.8	-0.718337
rno-miR-122-5p	1.08157	Mob3b	-17.8	-0.717579
rno-miR-184	1.79334	Mob3b	-21.2	-0.717579
rno-miR-206-3p	1.79338	Mob3b	-18.7	-0.717579
rno-miR-206-3p	1.79338	Mob3b	-18.2	-0.717579
rno-miR-412-3p	1.24037	Mob3b	-22.7	-0.717579
rno-miR-412-5p	1.03185	Mob3b	-19.4	-0.717579
rno-miR-433-5p	1.1609	Mob3b	-17.5	-0.717579
rno-miR-6331	1.33561	Mob3b	-24.6	-0.717579
rno-miR-501-5p	0.94374	Ficd	-23.6	-0.714536
rno-miR-99a-5p	-1.03303	Ficd	-20.3	-0.714536
rno-miR-100-5p	-0.986084	Fam174b	-20	-0.711006
rno-miR-122-5p	1.08157	Fam174b	-18.7	-0.711006
rno-miR-133b-3p	1.35416	Fam174b	-26.5	-0.711006
rno-miR-133b-3p	1.35416	Fam174b	-25.6	-0.711006
rno-miR-337-3p	0.675648	Fam174b	-25	-0.711006
rno-miR-337-3p	0.675648	Fam174b	-21.8	-0.711006
rno-miR-342-5p	1.02664	Fam174b	-21.9	-0.711006
rno-miR-342-5p	1.02664	Fam174b	-23.9	-0.711006
rno-miR-342-5p	1.02664	Fam174b	-22.7	-0.711006
rno-miR-376a-5p	0.697739	Fam174b	-20.7	-0.711006
rno-miR-376a-5p	0.697739	Fam174b	-23	-0.711006
rno-miR-411-3p	0.691445	Fam174b	-17.8	-0.711006
rno-miR-412-3p	1.24037	Fam174b	-26.8	-0.711006
rno-miR-412-3p	1.24037	Fam174b	-25.2	-0.711006
rno-miR-412-3p	1.24037	Fam174b	-25.4	-0.711006
rno-miR-483-5p	1.36008	Fam174b	-24.8	-0.711006
rno-miR-483-5p	1.36008	Fam174b	-25	-0.711006
rno-miR-493-5p	1.31003	Fam174b	-22.9	-0.711006
rno-miR-501-5p	0.94374	Fam174b	-24.9	-0.711006
rno-miR-501-5p	0.94374	Fam174b	-23.2	-0.711006
rno-miR-540-3p	0.916188	Fam174b	-26.7	-0.711006
rno-miR-742-5p	-0.926259	Fam174b	-21.9	-0.711006
rno-miR-7a-5p	-0.952813	Fam174b	-21.1	-0.711006
rno-miR-7a-5p	-0.952813	Fam174b	-20.4	-0.711006
rno-miR-871-3p	-1.36686	Fam174b	-20.4	-0.711006
rno-miR-100-5p	-0.986084	Ddx3	-22.8	-0.704183
rno-miR-370-3p	0.802125	Ddx3	-21.2	-0.704183
rno-miR-666-3p	0.694024	Ddx3	-22.6	-0.704183
rno-miR-871-3p	-1.36686	Ddx3	-20.2	-0.704183
rno-miR-122-5p	1.08157	Dmtn	-21.3	-0.702574
rno-miR-342-5p	1.02664	Dmtn	-18.7	-0.702574
rno-miR-433-5p	1.1609	Dmtn	-18.6	-0.702574
rno-miR-6331	1.33561	Dmtn	-24.8	-0.702574
rno-miR-196b-3p	-0.723055	Nxpe3	-22.4	-0.688395
rno-miR-33-5p	-1.42158	Nxpe3	-21.3	-0.688395
rno-miR-33-5p	-1.42158	Nxpe3	-21.3	-0.688395
rno-miR-342-5p	1.02664	Babam2	-21.7	-0.683176
rno-miR-666-3p	0.694024	Babam2	-23.3	-0.683176
rno-let-7f-2-3p	-0.679684	Tmem45b	-17.7	-0.682942
rno-miR-33-5p	-1.42158	Tmem45b	-22.4	-0.682942
rno-miR-6328	-0.761041	Tmem45b	-25.2	-0.682942
rno-miR-742-5p	-0.926259	Tmem45b	-22.8	-0.682942
rno-miR-666-3p	0.694024	Prss30	-28.3	-0.679424
rno-miR-370-3p	0.802125	Ankrd37	-23.5	-0.676498
rno-miR-433-5p	1.1609	Ankrd37	-19.1	-0.676498
rno-miR-409a-5p	-0.912451	Rnft1	-21.1	-0.675645
rno-miR-483-5p	1.36008	Rnft1	-20	-0.675645
rno-miR-493-5p	1.31003	Rnft1	-22.8	-0.675645
rno-miR-501-5p	0.94374	Rnft1	-22.8	-0.675645
rno-miR-501-5p	0.94374	Rnft1	-20.9	-0.675645
rno-miR-871-3p	-1.36686	Rnft1	-19.8	-0.675645
rno-miR-196b-3p	-0.723055	Cnnm2	-24.3	-0.674896
rno-miR-299a-5p	1.06665	Cnnm2	-20.1	-0.674896
rno-miR-493-5p	1.31003	Cnnm2	-18.7	-0.674896
rno-miR-871-3p	-1.36686	Cnnm2	-21.3	-0.674896
rno-miR-122-5p	1.08157	Ccdc186	-21.4	-0.674118
rno-miR-122-5p	1.08157	Ccdc186	-21.8	-0.674118
rno-miR-342-5p	1.02664	Ccdc186	-21.8	-0.674118
rno-miR-370-3p	0.802125	Ccdc186	-25.9	-0.674118
rno-miR-452-5p	0.810457	Ccdc186	-20.6	-0.674118
rno-miR-6331	1.33561	Ccdc186	-22.4	-0.674118
rno-miR-666-3p	0.694024	Ccdc186	-28.4	-0.674118
rno-miR-299a-5p	1.06665	Arhgef19	-20.4	-0.672281
rno-miR-501-5p	0.94374	Arhgef19	-23.7	-0.672281
rno-miR-871-3p	-1.36686	Arhgef19	-19.2	-0.672281
rno-miR-206-3p	1.79338	Stxbp6	-19.6	-0.66824
rno-miR-483-5p	1.36008	Stxbp6	-18.4	-0.66824
rno-miR-871-3p	-1.36686	Stxbp6	-20.3	-0.66824
rno-miR-133b-3p	1.35416	Alkbh8	-18.8	-0.666745
rno-miR-21-3p	-0.905329	Alkbh8	-22.8	-0.666745
rno-miR-370-3p	0.802125	Alkbh8	-26.5	-0.666745
rno-miR-412-3p	1.24037	Alkbh8	-24.5	-0.666745
rno-miR-412-5p	1.03185	Alkbh8	-21.4	-0.666745
rno-miR-540-3p	0.916188	Alkbh8	-25.8	-0.666745
rno-miR-6331	1.33561	Alkbh8	-23.2	-0.666745
rno-miR-743b-3p	-0.789548	Alkbh8	-18	-0.666745
rno-miR-743b-3p	-0.789548	Alkbh8	-18	-0.666745
rno-miR-871-3p	-1.36686	Alkbh8	-20.4	-0.666745
rno-miR-342-5p	1.02664	Klhl15	-19.7	-0.665075
rno-miR-196b-3p	-0.723055	LOC103692716	-19.2	-0.663944
rno-miR-206-3p	1.79338	LOC103692716	-17.7	-0.663944
rno-miR-133b-3p	1.35416	Adra2a	-21	-0.662301
rno-miR-184	1.79334	Adra2a	-20	-0.662301
rno-miR-666-5p	0.956255	Adra2a	-25.1	-0.662301
rno-miR-96-5p	-0.796603	Adra2a	-17.6	-0.662301
rno-miR-133b-3p	1.35416	Dok1	-26.7	0.664362
rno-miR-412-3p	1.24037	Dok1	-23.6	0.664362
rno-miR-483-3p	1.55386	Dok1	-28.2	0.664362
rno-miR-871-3p	-1.36686	Dok1	-22.6	0.664362
rno-miR-433-5p	1.1609	Npr2	-18.9	0.665115
rno-miR-7a-5p	-0.952813	Npr2	-19.2	0.665115
rno-miR-133b-3p	1.35416	Tmem44	-23.8	0.665394
rno-miR-452-5p	0.810457	Tmem44	-20.5	0.665394
rno-miR-501-5p	0.94374	Tmem44	-24.9	0.665394
rno-miR-100-5p	-0.986084	Ppfia2	-20.5	0.666156
rno-miR-452-5p	0.810457	Ppfia2	-17.5	0.666156
rno-miR-483-5p	1.36008	Ppfia2	-22.7	0.666156
rno-miR-29b-3p	-0.697044	Tgfb3	-22.7	0.66622
rno-miR-412-3p	1.24037	Tgfb3	-30.3	0.66622
rno-miR-452-5p	0.810457	Tgfb3	-22.7	0.66622
rno-miR-483-5p	1.36008	Tgfb3	-21.6	0.66622
rno-miR-493-5p	1.31003	Tgfb3	-21.5	0.66622
rno-miR-141-3p	-0.824137	Gpr153	-22.8	0.668452
rno-miR-184	1.79334	Gpr153	-19.1	0.668452
rno-miR-483-5p	1.36008	Gpr153	-20.1	0.668452
rno-miR-133b-3p	1.35416	Cyp1b1	-22.3	0.669529
rno-miR-21-3p	-0.905329	Cyp1b1	-24.9	0.669529
rno-miR-30a-5p	-0.656467	Cyp1b1	-18.7	0.669529
rno-miR-33-5p	-1.42158	Cyp1b1	-19	0.669529
rno-miR-337-3p	0.675648	Cyp1b1	-22.2	0.669529
rno-miR-342-5p	1.02664	Cyp1b1	-20.4	0.669529
rno-miR-412-5p	1.03185	Cyp1b1	-21	0.669529
rno-miR-433-5p	1.1609	Cyp1b1	-24.2	0.669529
rno-miR-493-5p	1.31003	Cyp1b1	-20.2	0.669529
rno-miR-501-5p	0.94374	Cyp1b1	-20.1	0.669529
rno-miR-540-3p	0.916188	Cyp1b1	-25	0.669529
rno-miR-871-3p	-1.36686	Cyp1b1	-21.4	0.669529
rno-miR-99b-5p	-0.924951	Cyp1b1	-19.7	0.669529
rno-miR-299a-5p	1.06665	Fndc5	-19.4	0.670329
rno-miR-342-5p	1.02664	Fndc5	-20.8	0.670329
rno-miR-483-3p	1.55386	Fndc5	-27.6	0.670329
rno-miR-100-5p	-0.986084	Wnt11	-21.8	0.670995
rno-miR-412-3p	1.24037	Wnt11	-26.6	0.670995
rno-miR-483-5p	1.36008	Wnt11	-22.6	0.670995
rno-miR-493-5p	1.31003	Ggh	-20.2	0.672436
rno-miR-196b-3p	-0.723055	Emid1	-18.9	0.672619
rno-miR-412-5p	1.03185	Emid1	-21.7	0.672619
rno-miR-666-3p	0.694024	Emid1	-28.6	0.672619
rno-miR-184	1.79334	Mxra7	-21	0.673024
rno-miR-501-5p	0.94374	Mxra7	-20.9	0.673024
rno-miR-501-5p	0.94374	Mxra7	-23.4	0.673024
rno-miR-6328	-0.761041	Mxra7	-32	0.673024
rno-miR-184	1.79334	Cavin3	-19.1	0.674301
rno-miR-7a-5p	-0.952813	Cavin3	-16.4	0.674301
rno-miR-21-3p	-0.905329	Adamts16	-21.1	0.675705
rno-miR-376a-5p	0.697739	Adamts16	-21.6	0.675705
rno-miR-412-3p	1.24037	Adamts16	-21.6	0.675705
rno-miR-483-3p	1.55386	Adamts16	-27.1	0.675705
rno-miR-742-5p	-0.926259	Adamts16	-20.7	0.675705
rno-miR-99a-5p	-1.03303	Adamts16	-23.8	0.675705
rno-miR-483-3p	1.55386	Mrc2	-29.4	0.67657
rno-miR-493-5p	1.31003	Mrc2	-20.3	0.67657
rno-miR-1-3p	1.23484	Qprt	-18.4	0.680005
rno-miR-409a-5p	-0.912451	Nsun6	-22.5	0.680981
rno-miR-483-3p	1.55386	Nsun6	-21.5	0.680981
rno-miR-30e-5p	-0.716249	Pamr1	-19.7	0.681308
rno-miR-483-5p	1.36008	Pamr1	-22.3	0.681308
rno-miR-337-3p	0.675648	Akr1c14	-22.7	0.685783
rno-miR-666-3p	0.694024	Akr1c14	-20.7	0.685783
rno-miR-540-3p	0.916188	Sat2	-20.8	0.690666
rno-miR-666-3p	0.694024	Sat2	-24.8	0.690666
rno-miR-376a-5p	0.697739	Tmem119	-18.7	0.690973
rno-miR-410-3p	0.791381	Tmem119	-20.4	0.690973
rno-miR-206-3p	1.79338	Cacnb1	-17.3	0.691219
rno-miR-376a-5p	0.697739	Cacnb1	-19.2	0.691219
rno-miR-433-5p	1.1609	Cacnb1	-21.3	0.691219
rno-miR-433-5p	1.1609	Cacnb1	-21.3	0.691219
rno-miR-483-3p	1.55386	Cacnb1	-28.9	0.691219
rno-miR-483-3p	1.55386	Cacnb1	-28.9	0.691219
rno-miR-501-5p	0.94374	Cacnb1	-20.6	0.691219
rno-miR-540-3p	0.916188	Cacnb1	-24.7	0.691219
rno-miR-96-5p	-0.796603	Cacnb1	-21	0.691219
rno-miR-299a-5p	1.06665	Barx2	-19.2	0.691223
rno-miR-122-5p	1.08157	Tcf21	-18	0.697007
rno-miR-206-3p	1.79338	Plp1	-17.7	0.697582
rno-miR-483-5p	1.36008	Plp1	-21.2	0.697582
rno-miR-483-5p	1.36008	Plp1	-21.5	0.697582
rno-miR-501-5p	0.94374	Plp1	-19	0.697582
rno-miR-540-3p	0.916188	Plp1	-24	0.697582
rno-miR-666-3p	0.694024	Plp1	-28.3	0.697582
rno-miR-370-3p	0.802125	Ccl24	-26.8	0.697993
rno-miR-483-5p	1.36008	Ccl24	-19.3	0.697993
rno-miR-666-5p	0.956255	Ccl24	-25.7	0.697993
rno-miR-133b-3p	1.35416	Msantd3	-26.5	0.698837
rno-miR-196b-3p	-0.723055	Msantd3	-22.2	0.698837
rno-miR-299a-5p	1.06665	Msantd3	-20.7	0.698837
rno-miR-337-3p	0.675648	Msantd3	-20.3	0.698837
rno-miR-337-3p	0.675648	Msantd3	-19.9	0.698837
rno-miR-342-5p	1.02664	Msantd3	-21.6	0.698837
rno-miR-342-5p	1.02664	Msantd3	-19.2	0.698837
rno-miR-370-3p	0.802125	Msantd3	-26.7	0.698837
rno-miR-370-3p	0.802125	Msantd3	-27.4	0.698837
rno-miR-412-3p	1.24037	Msantd3	-21.9	0.698837
rno-miR-452-5p	0.810457	Msantd3	-20.6	0.698837
rno-miR-493-5p	1.31003	Msantd3	-21.9	0.698837
rno-miR-501-5p	0.94374	Msantd3	-22.5	0.698837
rno-miR-501-5p	0.94374	Msantd3	-19.8	0.698837
rno-miR-6328	-0.761041	Msantd3	-25.2	0.698837
rno-miR-6331	1.33561	Msantd3	-22.3	0.698837
rno-miR-666-5p	0.956255	Msantd3	-26.2	0.698837
rno-miR-666-5p	0.956255	Msantd3	-25	0.698837
rno-miR-742-5p	-0.926259	Msantd3	-18	0.698837
rno-miR-742-5p	-0.926259	Msantd3	-18	0.698837
rno-miR-196b-3p	-0.723055	Limd2	-22.1	0.699447
rno-miR-21-3p	-0.905329	Limd2	-20	0.699447
rno-miR-501-5p	0.94374	Limd2	-21.4	0.699447
rno-miR-6328	-0.761041	Limd2	-25.8	0.699447
rno-miR-100-5p	-0.986084	Ppfia4	-19.2	0.699909
rno-miR-196b-3p	-0.723055	Ppfia4	-22.4	0.699909
rno-miR-299a-5p	1.06665	Ppfia4	-20.9	0.699909
rno-miR-342-5p	1.02664	Ppfia4	-24.8	0.699909
rno-miR-411-3p	0.691445	Ppfia4	-19.1	0.699909
rno-miR-433-5p	1.1609	Ppfia4	-21.4	0.699909
rno-miR-540-3p	0.916188	Ppfia4	-24.5	0.699909
rno-miR-543-3p	0.830779	Ppfia4	-22	0.699909
rno-miR-99a-5p	-1.03303	Ppfia4	-20.5	0.699909
rno-miR-99b-5p	-0.924951	Ppfia4	-25.5	0.699909
rno-miR-184	1.79334	Cpm	-18	0.701527
rno-miR-337-3p	0.675648	Cpm	-24.3	0.701527
rno-miR-337-3p	0.675648	Cpm	-21.3	0.701527
rno-miR-342-5p	1.02664	Cpm	-21.9	0.701527
rno-miR-412-3p	1.24037	Cpm	-24.9	0.701527
rno-miR-412-3p	1.24037	Cpm	-26.1	0.701527
rno-miR-433-5p	1.1609	Cpm	-19.4	0.701527
rno-miR-483-3p	1.55386	Cpm	-20.8	0.701527
rno-miR-540-3p	0.916188	Cpm	-24.6	0.701527
rno-miR-540-3p	0.916188	Cpm	-24.5	0.701527
rno-miR-666-5p	0.956255	Cpm	-22	0.701527
rno-miR-666-5p	0.956255	Cpm	-21.6	0.701527
rno-miR-6331	1.33561	Adgre1	-18.4	0.703202
rno-miR-100-5p	-0.986084	Arnt2	-20.9	0.703242
rno-miR-21-3p	-0.905329	Arnt2	-27.3	0.703242
rno-miR-3553	-1.22606	Arnt2	-23.2	0.703242
rno-miR-411-3p	0.691445	Arnt2	-21.4	0.703242
rno-miR-452-5p	0.810457	Arnt2	-21.2	0.703242
rno-miR-483-3p	1.55386	Arnt2	-25.7	0.703242
rno-miR-483-5p	1.36008	Arnt2	-20.2	0.703242
rno-miR-501-5p	0.94374	Arnt2	-22.1	0.703242
rno-miR-540-3p	0.916188	Arnt2	-25.7	0.703242
rno-miR-540-3p	0.916188	Arnt2	-24.7	0.703242
rno-miR-6328	-0.761041	Arnt2	-27.6	0.703242
rno-miR-6328	-0.761041	Arnt2	-26.6	0.703242
rno-miR-6331	1.33561	Arnt2	-25.3	0.703242
rno-miR-742-5p	-0.926259	Arnt2	-18.9	0.703242
rno-miR-99a-5p	-1.03303	Arnt2	-20.3	0.703242
rno-miR-99b-5p	-0.924951	Arnt2	-21	0.703242
rno-miR-133b-3p	1.35416	Tbkbp1	-24.3	0.704036
rno-miR-323-3p	0.932644	Arhgap45	-17.7	0.707673
rno-miR-412-3p	1.24037	Arhgap45	-28.3	0.707673
rno-miR-540-3p	0.916188	Arhgap45	-27.4	0.707673
rno-miR-6328	-0.761041	Arhgap45	-28.1	0.707673
rno-miR-871-3p	-1.36686	Arhgap45	-22.7	0.707673
rno-miR-96-5p	-0.796603	Mmp23	-18.1	0.70958
rno-miR-196b-3p	-0.723055	Inafm1	-25.9	0.709691
rno-miR-370-3p	0.802125	Inafm1	-27.4	0.709691
rno-miR-483-5p	1.36008	Inafm1	-19.4	0.709691
rno-let-7f-2-3p	-0.679684	Ptn	-18.2	0.712233
rno-miR-666-3p	0.694024	Ptn	-23.5	0.712233
rno-miR-376a-5p	0.697739	Was	-17.5	0.716829
rno-miR-501-5p	0.94374	Was	-22.9	0.716829
rno-miR-337-3p	0.675648	Gpc2	-21	0.718042
rno-miR-483-3p	1.55386	Gpc2	-30	0.718042
rno-miR-483-3p	1.55386	Gpc2	-29.2	0.718042
rno-miR-6331	1.33561	Gpc2	-22	0.718042
rno-miR-99b-5p	-0.924951	Gpc2	-20.9	0.718042
rno-miR-30a-5p	-0.656467	Has2	-16.6	0.718102
rno-miR-342-5p	1.02664	Has2	-22.6	0.718102
rno-miR-483-5p	1.36008	Has2	-23.6	0.718102
rno-miR-133b-3p	1.35416	Trim29	-20.8	0.718701
rno-miR-133b-3p	1.35416	Trim29	-20.8	0.718701
rno-miR-483-3p	1.55386	Trim29	-28.8	0.718701
rno-miR-483-3p	1.55386	Trim29	-28.8	0.718701
rno-miR-483-5p	1.36008	Trim29	-21.5	0.718701
rno-miR-483-5p	1.36008	Trim29	-21.5	0.718701
rno-miR-493-5p	1.31003	Trim29	-24.1	0.718701
rno-miR-493-5p	1.31003	Trim29	-24.1	0.718701
rno-miR-6328	-0.761041	Trim29	-29.3	0.718701
rno-miR-6328	-0.761041	Trim29	-29.3	0.718701
rno-miR-6328	-0.761041	Trim29	-29.3	0.718701
rno-miR-666-5p	0.956255	Trim29	-23.7	0.718701
rno-miR-370-3p	0.802125	Acta1	-25.1	0.720292
rno-miR-540-3p	0.916188	Acta1	-23.7	0.720292
rno-miR-666-5p	0.956255	Acta1	-23.8	0.720292
rno-miR-21-3p	-0.905329	Orai2	-27.2	0.722731
rno-miR-21-3p	-0.905329	Orai2	-22.1	0.722731
rno-miR-299a-5p	1.06665	Orai2	-24.4	0.722731
rno-miR-342-5p	1.02664	Orai2	-20.3	0.722731
rno-miR-376a-5p	0.697739	Orai2	-19.5	0.722731
rno-miR-409a-5p	-0.912451	Orai2	-22.6	0.722731
rno-miR-433-5p	1.1609	Orai2	-18.5	0.722731
rno-miR-493-5p	1.31003	Orai2	-18.8	0.722731
rno-miR-540-3p	0.916188	Lrrc4b	-24.1	0.725144
rno-miR-666-5p	0.956255	Lrrc4b	-26	0.725144
rno-miR-433-5p	1.1609	Cmtm3	-19	0.725404
rno-miR-540-3p	0.916188	Cmtm3	-23	0.725404
rno-miR-370-3p	0.802125	Gmpr	-30.2	0.725608
rno-miR-666-5p	0.956255	Gmpr	-22.5	0.725608
rno-miR-133b-3p	1.35416	Fkbp10	-25.4	0.726204
rno-miR-412-3p	1.24037	Fkbp10	-26.2	0.726204
rno-miR-21-3p	-0.905329	Abca1	-21.8	0.726769
rno-miR-342-5p	1.02664	Abca1	-21.4	0.726769
rno-miR-412-5p	1.03185	Abca1	-20.8	0.726769
rno-miR-452-5p	0.810457	Abca1	-19.7	0.726769
rno-miR-483-3p	1.55386	Abca1	-29.1	0.726769
rno-miR-96-5p	-0.796603	Abca1	-26.6	0.726769
rno-miR-30a-5p	-0.656467	C1qtnf5	-22.8	0.726919
rno-miR-370-3p	0.802125	C1qtnf5	-32.1	0.726919
rno-miR-21-3p	-0.905329	Nsmf	-22.5	0.727183
rno-miR-21-3p	-0.905329	Nsmf	-22.5	0.727183
rno-miR-21-3p	-0.905329	Nsmf	-22.5	0.727183
rno-miR-21-3p	-0.905329	Nsmf	-22.5	0.727183
rno-miR-540-3p	0.916188	Nsmf	-27.4	0.727183
rno-miR-540-3p	0.916188	Nsmf	-27.4	0.727183
rno-miR-540-3p	0.916188	Nsmf	-27.4	0.727183
rno-miR-540-3p	0.916188	Nsmf	-27.4	0.727183
rno-miR-6331	1.33561	Nsmf	-26.3	0.727183
rno-miR-6331	1.33561	Nsmf	-26.3	0.727183
rno-miR-6331	1.33561	Nsmf	-26.3	0.727183
rno-miR-6331	1.33561	Nsmf	-26.3	0.727183
rno-miR-666-5p	0.956255	Nsmf	-24.1	0.727183
rno-miR-666-5p	0.956255	Nsmf	-24.1	0.727183
rno-miR-666-5p	0.956255	Nsmf	-24.1	0.727183
rno-miR-666-5p	0.956255	Nsmf	-24.1	0.727183
rno-miR-196b-3p	-0.723055	Zbtb7c	-22.5	0.728557
rno-miR-376a-5p	0.697739	Zbtb7c	-24	0.728557
rno-miR-483-3p	1.55386	Zbtb7c	-25.7	0.728557
rno-miR-483-5p	1.36008	Zbtb7c	-19.9	0.728557
rno-miR-493-5p	1.31003	Zbtb7c	-19.6	0.728557
rno-miR-96-5p	-0.796603	Zbtb7c	-21.6	0.728557
rno-miR-412-3p	1.24037	Cpt1b	-27.8	0.731144
rno-miR-483-5p	1.36008	Cpt1b	-22.5	0.731144
rno-miR-540-3p	0.916188	Pik3cg	-24.4	0.732866
rno-miR-483-5p	1.36008	Fabp5	-18	0.733669
rno-miR-540-3p	0.916188	Fabp5	-25	0.733669
rno-miR-6328	-0.761041	Fabp5	-22.4	0.733669
rno-miR-21-3p	-0.905329	Il2rb	-22.1	0.735776
rno-miR-21-3p	-0.905329	Il2rb	-25.4	0.735776
rno-miR-409a-5p	-0.912451	Il2rb	-19.5	0.735776
rno-miR-433-5p	1.1609	Il2rb	-19.1	0.735776
rno-miR-483-5p	1.36008	Il2rb	-22.3	0.735776
rno-miR-666-3p	0.694024	Il2rb	-24.8	0.735776
rno-miR-871-3p	-1.36686	Il2rb	-19.7	0.735776
rno-miR-100-5p	-0.986084	Slc16a3	-19.5	0.739781
rno-miR-100-5p	-0.986084	Slc16a3	-19.5	0.739781
rno-miR-133b-3p	1.35416	Slc16a3	-20.5	0.739781
rno-miR-133b-3p	1.35416	Slc16a3	-20.5	0.739781
rno-miR-21-3p	-0.905329	Slc16a3	-22.3	0.739781
rno-miR-412-3p	1.24037	Slc16a3	-25.3	0.739781
rno-miR-412-3p	1.24037	Slc16a3	-25.3	0.739781
rno-miR-540-3p	0.916188	Slc16a3	-26	0.739781
rno-miR-540-3p	0.916188	Slc16a3	-26	0.739781
rno-miR-99a-5p	-1.03303	Slc16a3	-19.1	0.739781
rno-miR-99b-5p	-0.924951	Slc16a3	-25.5	0.739781
rno-miR-99b-5p	-0.924951	Slc16a3	-25.5	0.739781
rno-miR-299a-5p	1.06665	Col7a1	-21.9	0.7399
rno-miR-483-3p	1.55386	Col7a1	-35.8	0.7399
rno-miR-122-5p	1.08157	C17h6orf52	-17.3	0.740748
rno-miR-412-5p	1.03185	C17h6orf52	-21.4	0.740748
rno-miR-540-3p	0.916188	C17h6orf52	-23.8	0.740748
rno-miR-196b-3p	-0.723055	Klhdc8a	-27.2	0.741382
rno-miR-342-5p	1.02664	Klhdc8a	-21.3	0.741382
rno-miR-370-3p	0.802125	Klhdc8a	-29.1	0.741382
rno-miR-483-5p	1.36008	Klhdc8a	-20.1	0.741382
rno-miR-6328	-0.761041	Klhdc8a	-28.9	0.741382
rno-miR-370-3p	0.802125	Dus4l	-30.1	0.741863
rno-miR-370-3p	0.802125	Dus4l	-30.1	0.741863
rno-miR-6328	-0.761041	Dus4l	-24.8	0.741863
rno-miR-7a-5p	-0.952813	Dus4l	-19	0.741863
rno-miR-410-3p	0.791381	Wnt6	-22	0.742126
rno-miR-540-3p	0.916188	Wnt6	-24.3	0.742126
rno-miR-206-3p	1.79338	Npff	-21.9	0.743567
rno-miR-122-5p	1.08157	Pheta2	-23.2	0.745181
rno-miR-206-3p	1.79338	Pheta2	-21.6	0.745181
rno-miR-412-5p	1.03185	Pheta2	-24.4	0.745181
rno-miR-483-5p	1.36008	Pheta2	-21.1	0.745181
rno-miR-540-3p	0.916188	Pheta2	-22.1	0.745181
rno-miR-6328	-0.761041	Pheta2	-29.7	0.745181
rno-miR-99b-5p	-0.924951	Pheta2	-21	0.745181
rno-miR-21-3p	-0.905329	Cxcr4	-20.3	0.746727
rno-miR-299a-5p	1.06665	Cxcr4	-21.2	0.746727
rno-miR-323-3p	0.932644	Cxcr4	-18.5	0.746727
rno-miR-540-3p	0.916188	Cxcr4	-29	0.746727
rno-miR-666-3p	0.694024	Cxcr4	-22.6	0.746727
rno-miR-540-3p	0.916188	Cdh3	-23.3	0.747399
rno-miR-543-3p	0.830779	Cdh3	-17.9	0.747399
rno-miR-21-3p	-0.905329	Anks6	-23	0.749908
rno-miR-483-3p	1.55386	Anks6	-28	0.749908
rno-miR-540-3p	0.916188	Anks6	-28.5	0.749908
rno-miR-7a-5p	-0.952813	Anks6	-15.9	0.749908
rno-miR-96-5p	-0.796603	Anks6	-19.3	0.749908
rno-miR-184	1.79334	Frat2	-20.4	0.750492
rno-miR-99a-5p	-1.03303	Frat2	-21.5	0.750492
rno-miR-184	1.79334	Padi2	-21.3	0.750593
rno-miR-323-3p	0.932644	Padi2	-21.6	0.750593
rno-miR-409a-5p	-0.912451	Padi2	-19.6	0.750593
rno-miR-412-5p	1.03185	Padi2	-19.6	0.750593
rno-miR-483-3p	1.55386	Padi2	-25.4	0.750593
rno-miR-483-5p	1.36008	Padi2	-24.6	0.750593
rno-miR-483-5p	1.36008	Padi2	-21.8	0.750593
rno-miR-540-3p	0.916188	Padi2	-29	0.750593
rno-miR-122-5p	1.08157	Slc16a14	-19.3	0.75176
rno-miR-206-3p	1.79338	Slc16a14	-15.3	0.75176
rno-miR-21-3p	-0.905329	Slc16a14	-25.8	0.75176
rno-miR-370-3p	0.802125	Slc16a14	-30.4	0.75176
rno-miR-376a-5p	0.697739	Slc16a14	-18.8	0.75176
rno-miR-412-5p	1.03185	Slc16a14	-19.7	0.75176
rno-miR-452-5p	0.810457	Slc16a14	-19.4	0.75176
rno-miR-483-5p	1.36008	Slc16a14	-28	0.75176
rno-miR-483-5p	1.36008	Slc16a14	-28	0.75176
rno-miR-871-3p	-1.36686	Slc16a14	-20.2	0.75176
rno-miR-99b-5p	-0.924951	Slc16a14	-22.1	0.75176
rno-miR-99b-5p	-0.924951	Slc16a14	-22.1	0.75176
rno-miR-342-5p	1.02664	Usp13	-21.4	0.753633
rno-miR-412-3p	1.24037	Usp13	-22.7	0.753633
rno-miR-871-3p	-1.36686	Usp13	-20	0.753633
rno-miR-483-3p	1.55386	Diras3	-27.8	0.753789
rno-miR-501-5p	0.94374	Diras3	-23.1	0.753789
rno-miR-540-3p	0.916188	Diras3	-22.9	0.753789
rno-miR-6328	-0.761041	Diras3	-28.4	0.753789
rno-miR-96-5p	-0.796603	Diras3	-29.3	0.753789
rno-miR-342-5p	1.02664	Osr1	-21.2	0.753836
rno-miR-493-5p	1.31003	Osr1	-18.4	0.753836
rno-miR-409a-5p	-0.912451	Gfra2	-21.5	0.754056
rno-miR-871-3p	-1.36686	Gfra2	-22.1	0.754056
rno-miR-483-5p	1.36008	Rnf225	-22.2	0.755306
rno-miR-483-5p	1.36008	Rnf225	-21.5	0.755306
rno-miR-337-3p	0.675648	Nrep	-18	0.755747
rno-miR-6328	-0.761041	Nrep	-22.4	0.755747
rno-miR-133b-3p	1.35416	Tspan11	-22.8	0.755889
rno-miR-196b-3p	-0.723055	Tspan11	-23.6	0.755889
rno-miR-3553	-1.22606	Tspan11	-24.1	0.755889
rno-miR-412-3p	1.24037	Tspan11	-29.3	0.755889
rno-miR-433-5p	1.1609	Tspan11	-19	0.755889
rno-miR-483-3p	1.55386	Tspan11	-23.8	0.755889
rno-miR-483-3p	1.55386	Tspan11	-23.7	0.755889
rno-miR-501-5p	0.94374	Tspan11	-20.6	0.755889
rno-miR-99a-5p	-1.03303	Tspan11	-17.9	0.755889
rno-miR-99b-5p	-0.924951	Tspan11	-21.7	0.755889
rno-miR-196b-3p	-0.723055	Cdca7	-22.1	0.757702
rno-miR-412-5p	1.03185	Cdca7	-21.9	0.757702
rno-miR-540-3p	0.916188	Lrrc17	-25.8	0.760994
rno-miR-122-5p	1.08157	Zkscan4	-20.6	0.765859
rno-miR-196b-3p	-0.723055	Zkscan4	-21.8	0.765859
rno-miR-376a-5p	0.697739	Zkscan4	-17.9	0.765859
rno-miR-412-5p	1.03185	Zkscan4	-20.2	0.765859
rno-miR-452-5p	0.810457	Zkscan4	-20.1	0.765859
rno-miR-483-5p	1.36008	Zkscan4	-19.9	0.765859
rno-miR-540-3p	0.916188	Zkscan4	-23	0.765859
rno-miR-133b-3p	1.35416	Asic1	-27.5	0.766343
rno-miR-133b-3p	1.35416	Asic1	-27.5	0.766343
rno-miR-133b-3p	1.35416	Asic1	-24.2	0.766343
rno-miR-299a-5p	1.06665	Asic1	-20.1	0.766343
rno-miR-299a-5p	1.06665	Asic1	-19.2	0.766343
rno-miR-299a-5p	1.06665	Asic1	-20.1	0.766343
rno-miR-337-3p	0.675648	Asic1	-19.4	0.766343
rno-miR-370-3p	0.802125	Asic1	-29.5	0.766343
rno-miR-370-3p	0.802125	Asic1	-29.5	0.766343
rno-miR-376a-5p	0.697739	Asic1	-18	0.766343
rno-miR-452-5p	0.810457	Asic1	-24.1	0.766343
rno-miR-483-5p	1.36008	Asic1	-26.1	0.766343
rno-miR-483-5p	1.36008	Asic1	-26.1	0.766343
rno-miR-496-3p	0.934636	Asic1	-19.7	0.766343
rno-miR-501-5p	0.94374	Asic1	-24.1	0.766343
rno-miR-501-5p	0.94374	Asic1	-21.1	0.766343
rno-miR-540-3p	0.916188	Asic1	-28.1	0.766343
rno-miR-540-3p	0.916188	Asic1	-26.2	0.766343
rno-miR-540-3p	0.916188	Asic1	-28.1	0.766343
rno-miR-666-5p	0.956255	Asic1	-21.9	0.766343
rno-miR-133b-3p	1.35416	Sel1l3	-25.4	0.769418
rno-miR-299a-5p	1.06665	Sel1l3	-19.1	0.769418
rno-miR-412-3p	1.24037	Sel1l3	-23.8	0.769418
rno-miR-196b-3p	-0.723055	Mpped2	-19.3	0.770387
rno-miR-196b-3p	-0.723055	Mpped2	-18.7	0.770387
rno-miR-342-5p	1.02664	Mpped2	-21.5	0.770387
rno-miR-342-5p	1.02664	Mpped2	-21.5	0.770387
rno-miR-21-3p	-0.905329	Patz1	-24.5	0.770877
rno-miR-21-3p	-0.905329	Patz1	-24.5	0.770877
rno-miR-323-3p	0.932644	Patz1	-28.2	0.770877
rno-miR-323-3p	0.932644	Patz1	-28.2	0.770877
rno-miR-342-5p	1.02664	Patz1	-21.2	0.770877
rno-miR-412-5p	1.03185	Patz1	-20.9	0.770877
rno-miR-501-5p	0.94374	Patz1	-21	0.770877
rno-miR-501-5p	0.94374	Patz1	-21	0.770877
rno-miR-540-3p	0.916188	Patz1	-32.1	0.770877
rno-miR-540-3p	0.916188	Patz1	-32.1	0.770877
rno-miR-6328	-0.761041	Patz1	-31.7	0.770877
rno-miR-666-5p	0.956255	Patz1	-23.3	0.770877
rno-miR-666-5p	0.956255	Patz1	-20.1	0.770877
rno-miR-30a-5p	-0.656467	Spon1	-20.4	0.771403
rno-miR-871-3p	-1.36686	Spon1	-22.4	0.771403
rno-miR-99b-5p	-0.924951	Spon1	-22.5	0.771403
rno-miR-501-5p	0.94374	Itgal	-26.9	0.773975
rno-let-7f-2-3p	-0.679684	Sema4g	-17.8	0.774971
rno-miR-184	1.79334	Sema4g	-23.6	0.774971
rno-miR-483-3p	1.55386	Sema4g	-26	0.774971
rno-miR-483-5p	1.36008	Sema4g	-22	0.774971
rno-miR-6328	-0.761041	Sema4g	-28	0.774971
rno-miR-742-5p	-0.926259	Sema4g	-20	0.774971
rno-miR-742-5p	-0.926259	Sema4g	-17.9	0.774971
rno-miR-122-5p	1.08157	Scn3b	-22.8	0.77506
rno-miR-141-3p	-0.824137	Scn3b	-18.2	0.77506
rno-miR-206-3p	1.79338	Scn3b	-20	0.77506
rno-miR-299a-5p	1.06665	Scn3b	-19.4	0.77506
rno-miR-342-5p	1.02664	Scn3b	-22.9	0.77506
rno-miR-342-5p	1.02664	Scn3b	-20.6	0.77506
rno-miR-370-3p	0.802125	Scn3b	-26.1	0.77506
rno-miR-493-5p	1.31003	Scn3b	-22.3	0.77506
rno-miR-493-5p	1.31003	Scn3b	-19.1	0.77506
rno-miR-540-3p	0.916188	Scn3b	-32.3	0.77506
rno-miR-342-5p	1.02664	Gpihbp1	-19.5	0.775722
rno-miR-501-5p	0.94374	Gpihbp1	-23	0.775722
rno-miR-666-5p	0.956255	Gpihbp1	-23	0.775722
rno-miR-96-5p	-0.796603	Gpihbp1	-21.5	0.775722
rno-miR-196b-3p	-0.723055	Thbs3	-19.7	0.780035
rno-miR-184	1.79334	RT1-Ba	-19.6	0.782009
rno-miR-501-5p	0.94374	Peg12	-21.6	0.783692
rno-miR-666-5p	0.956255	Peg12	-27.2	0.783692
rno-miR-96-5p	-0.796603	Peg12	-18.6	0.783692
rno-miR-196b-3p	-0.723055	Spa17	-21.5	0.785468
rno-miR-21-3p	-0.905329	Epdr1	-19.4	0.786167
rno-miR-6331	1.33561	Epdr1	-21.4	0.786167
rno-miR-666-3p	0.694024	Epdr1	-29	0.786167
rno-miR-99b-5p	-0.924951	Epdr1	-21.5	0.786167
rno-miR-99b-5p	-0.924951	Epdr1	-21.7	0.786167
rno-miR-196b-3p	-0.723055	Drp2	-21.1	0.786734
rno-miR-337-3p	0.675648	Drp2	-27	0.786734
rno-miR-376a-5p	0.697739	Drp2	-22.3	0.786734
rno-miR-409a-5p	-0.912451	Drp2	-22.2	0.786734
rno-miR-483-5p	1.36008	Drp2	-22	0.786734
rno-miR-6328	-0.761041	Drp2	-28.9	0.786734
rno-miR-6328	-0.761041	Drp2	-28.9	0.786734
rno-miR-742-5p	-0.926259	Drp2	-18.9	0.786734
rno-miR-7a-5p	-0.952813	Drp2	-19	0.786734
rno-miR-99a-5p	-1.03303	Drp2	-17.4	0.786734
rno-miR-7a-5p	-0.952813	Lonrf3	-20.4	0.792571
rno-miR-342-5p	1.02664	Rrad	-20.5	0.792644
rno-miR-342-5p	1.02664	Rrad	-20.5	0.792644
rno-miR-666-5p	0.956255	Rrad	-23.4	0.792644
rno-miR-184	1.79334	Adam11	-23	0.793618
rno-miR-337-3p	0.675648	Adam11	-21.3	0.793618
rno-miR-412-3p	1.24037	Adam11	-24.5	0.793618
rno-miR-133b-3p	1.35416	RGD1307461	-21.5	0.794077
rno-miR-299a-5p	1.06665	RGD1307461	-19.3	0.794077
rno-miR-299a-5p	1.06665	RGD1307461	-19.1	0.794077
rno-miR-483-3p	1.55386	RGD1307461	-29.2	0.794077
rno-miR-6328	-0.761041	RGD1307461	-24.1	0.794077
rno-miR-483-3p	1.55386	Stambpl1	-25.7	0.795368
rno-miR-6331	1.33561	Stambpl1	-19	0.795368
rno-let-7f-2-3p	-0.679684	Unc5c	-23.1	0.797694
rno-let-7f-2-3p	-0.679684	Unc5c	-23.1	0.797694
rno-miR-206-3p	1.79338	Unc5c	-20.2	0.797694
rno-miR-323-3p	0.932644	Unc5c	-18.6	0.797694
rno-miR-337-3p	0.675648	Unc5c	-22.1	0.797694
rno-miR-342-5p	1.02664	Unc5c	-21.6	0.797694
rno-miR-342-5p	1.02664	Unc5c	-21.4	0.797694
rno-miR-342-5p	1.02664	Unc5c	-21.4	0.797694
rno-miR-376a-5p	0.697739	Unc5c	-18.4	0.797694
rno-miR-410-3p	0.791381	Unc5c	-20.1	0.797694
rno-miR-410-3p	0.791381	Unc5c	-20.1	0.797694
rno-miR-452-5p	0.810457	Unc5c	-21.3	0.797694
rno-miR-452-5p	0.810457	Unc5c	-22.1	0.797694
rno-miR-452-5p	0.810457	Unc5c	-21.3	0.797694
rno-miR-483-3p	1.55386	Unc5c	-23.9	0.797694
rno-miR-483-3p	1.55386	Unc5c	-23.9	0.797694
rno-miR-483-5p	1.36008	Unc5c	-21.6	0.797694
rno-miR-483-5p	1.36008	Unc5c	-21.1	0.797694
rno-miR-493-5p	1.31003	Unc5c	-20.6	0.797694
rno-miR-493-5p	1.31003	Unc5c	-20.6	0.797694
rno-miR-501-5p	0.94374	Unc5c	-22.8	0.797694
rno-miR-501-5p	0.94374	Unc5c	-22.8	0.797694
rno-miR-666-5p	0.956255	Unc5c	-24.5	0.797694
rno-miR-96-5p	-0.796603	Unc5c	-20.8	0.797694
rno-miR-96-5p	-0.796603	Unc5c	-20.8	0.797694
rno-miR-122-5p	1.08157	Hsf2bp	-18.5	0.799247
rno-miR-3553	-1.22606	Hsf2bp	-20.3	0.799247
rno-miR-452-5p	0.810457	Hsf2bp	-22.5	0.799247
rno-miR-483-3p	1.55386	Hsf2bp	-26.2	0.799247
rno-miR-501-5p	0.94374	Hsf2bp	-19.6	0.799247
rno-miR-6331	1.33561	Hsf2bp	-21.1	0.799247
rno-miR-871-3p	-1.36686	Hsf2bp	-19.6	0.799247
rno-miR-483-5p	1.36008	Rcsd1	-21.8	0.804412
rno-miR-540-3p	0.916188	Rcsd1	-26.5	0.804412
rno-miR-540-3p	0.916188	Rcsd1	-26.5	0.804412
rno-miR-871-3p	-1.36686	Kank4	-21	0.809276
rno-miR-184	1.79334	Ndrg2	-19	0.810778
rno-miR-483-3p	1.55386	Ndrg2	-21.6	0.810778
rno-miR-483-3p	1.55386	Ndrg2	-21.6	0.810778
rno-miR-483-3p	1.55386	Ndrg2	-21.6	0.810778
rno-miR-483-5p	1.36008	Ndrg2	-23.7	0.810778
rno-miR-483-5p	1.36008	Ndrg2	-23.7	0.810778
rno-miR-501-5p	0.94374	Ndrg2	-19.1	0.810778
rno-miR-501-5p	0.94374	Ndrg2	-19	0.810778
rno-miR-501-5p	0.94374	Ndrg2	-19	0.810778
rno-miR-540-3p	0.916188	Ndrg2	-23	0.810778
rno-miR-6328	-0.761041	Ndrg2	-29.8	0.810778
rno-miR-6328	-0.761041	Ndrg2	-29.8	0.810778
rno-miR-6328	-0.761041	Ndrg2	-29.6	0.810778
rno-miR-99b-5p	-0.924951	Ndrg2	-22.2	0.810778
rno-miR-99b-5p	-0.924951	Ndrg2	-22.2	0.810778
rno-miR-99b-5p	-0.924951	Ndrg2	-22.2	0.810778
rno-miR-452-5p	0.810457	Galnt14	-19.8	0.811412
rno-miR-184	1.79334	Rnf150	-17.8	0.812551
rno-miR-337-3p	0.675648	Rnf150	-25.5	0.812551
rno-miR-483-5p	1.36008	Rnf150	-21.9	0.812551
rno-miR-501-5p	0.94374	Rnf150	-20.3	0.812551
rno-miR-412-5p	1.03185	Osbp2	-25	0.81576
rno-miR-483-3p	1.55386	Osbp2	-26.2	0.81576
rno-miR-540-3p	0.916188	Adamts1	-22.3	0.816083
rno-miR-411-3p	0.691445	Hpgd	-20.1	0.8166
rno-miR-412-3p	1.24037	Hpgd	-21.6	0.8166
rno-miR-452-5p	0.810457	Hpgd	-17.7	0.8166
rno-miR-666-3p	0.694024	Hpgd	-23.7	0.8166
rno-miR-871-3p	-1.36686	Hpgd	-20	0.8166
rno-miR-871-3p	-1.36686	Hpgd	-17	0.8166
rno-miR-376a-5p	0.697739	Igf2bp2	-18.8	0.819209
rno-miR-409a-5p	-0.912451	Igf2bp2	-18.8	0.819209
rno-miR-452-5p	0.810457	Igf2bp2	-30	0.819209
rno-miR-483-5p	1.36008	Igf2bp2	-21.2	0.819209
rno-miR-871-3p	-1.36686	Igf2bp2	-20.3	0.819209
rno-miR-370-3p	0.802125	Mr1	-25.9	0.820441
rno-miR-483-5p	1.36008	Mr1	-24.1	0.820441
rno-miR-342-5p	1.02664	Angpt2	-21.8	0.820628
rno-miR-3553	-1.22606	Angpt2	-18.9	0.820628
rno-miR-483-3p	1.55386	Angpt2	-24.6	0.820628
rno-miR-501-5p	0.94374	Angpt2	-25.6	0.820628
rno-miR-543-3p	0.830779	Angpt2	-19.1	0.820628
rno-miR-6328	-0.761041	Angpt2	-24.7	0.820628
rno-miR-122-5p	1.08157	Ntrk2	-19	0.822386
rno-miR-133b-3p	1.35416	Ntrk2	-26.6	0.822386
rno-miR-184	1.79334	Ntrk2	-21.3	0.822386
rno-miR-299a-5p	1.06665	Ntrk2	-20.8	0.822386
rno-miR-299a-5p	1.06665	Ntrk2	-20.8	0.822386
rno-miR-342-5p	1.02664	Ntrk2	-24.6	0.822386
rno-miR-342-5p	1.02664	Ntrk2	-21.8	0.822386
rno-miR-370-3p	0.802125	Ntrk2	-32.2	0.822386
rno-miR-412-3p	1.24037	Ntrk2	-22.4	0.822386
rno-miR-433-5p	1.1609	Ntrk2	-23.2	0.822386
rno-miR-452-5p	0.810457	Ntrk2	-19	0.822386
rno-miR-483-5p	1.36008	Ntrk2	-26.6	0.822386
rno-miR-483-5p	1.36008	Ntrk2	-23.7	0.822386
rno-miR-501-5p	0.94374	Ntrk2	-26.4	0.822386
rno-miR-501-5p	0.94374	Ntrk2	-24.8	0.822386
rno-miR-501-5p	0.94374	Ntrk2	-24.5	0.822386
rno-miR-6331	1.33561	Ntrk2	-25.1	0.822386
rno-miR-7a-5p	-0.952813	Ntrk2	-19.4	0.822386
rno-miR-871-3p	-1.36686	Ntrk2	-19.7	0.822386
rno-miR-871-3p	-1.36686	Ntrk2	-19.4	0.822386
rno-miR-483-3p	1.55386	Gpr37l1	-28	0.822507
rno-miR-540-3p	0.916188	Gpr37l1	-27.7	0.822507
rno-miR-6328	-0.761041	Gpr37l1	-27.2	0.822507
rno-miR-122-5p	1.08157	Galnt12	-20.1	0.822981
rno-miR-29b-3p	-0.697044	Galnt12	-20.9	0.822981
rno-miR-410-3p	0.791381	Galnt12	-17.7	0.822981
rno-miR-433-5p	1.1609	L3hypdh	-19.5	0.824665
rno-miR-412-5p	1.03185	Adora2b	-22.2	0.824996
rno-miR-433-5p	1.1609	Adora2b	-18.7	0.824996
rno-miR-122-5p	1.08157	Psmb9	-15.9	0.827421
rno-miR-483-5p	1.36008	Psmb9	-17.5	0.827421
rno-miR-370-3p	0.802125	Sema6c	-29.5	0.828408
rno-miR-376a-5p	0.697739	Sema6c	-20.5	0.828408
rno-miR-543-3p	0.830779	Sema6c	-21.9	0.828408
rno-miR-99a-5p	-1.03303	Sema6c	-18.6	0.828408
rno-miR-452-5p	0.810457	Eva1a	-21.1	0.829415
rno-miR-452-5p	0.810457	Eva1a	-21	0.829415
rno-miR-501-5p	0.94374	Eva1a	-23.9	0.829415
rno-miR-743b-3p	-0.789548	Eva1a	-17.4	0.829415
rno-miR-871-3p	-1.36686	Eva1a	-21.6	0.829415
rno-miR-412-3p	1.24037	Stk32c	-24.3	0.835994
rno-miR-412-5p	1.03185	Stk32c	-19.9	0.835994
rno-miR-6328	-0.761041	Stk32c	-27.5	0.835994
rno-miR-144-5p	-1.23251	Cryz	-19	0.836803
rno-miR-184	1.79334	Cryz	-19.5	0.836803
rno-miR-412-5p	1.03185	Cryz	-20.3	0.836803
rno-miR-133b-3p	1.35416	Ovol1	-19.6	0.838679
rno-miR-337-3p	0.675648	Ovol1	-20.8	0.838679
rno-miR-370-3p	0.802125	Ovol1	-31.5	0.838679
rno-miR-433-5p	1.1609	Ovol1	-17.9	0.838679
rno-miR-452-5p	0.810457	Ovol1	-21.6	0.838679
rno-miR-483-5p	1.36008	Ovol1	-21.5	0.838679
rno-miR-501-5p	0.94374	Ovol1	-22.1	0.838679
rno-miR-501-5p	0.94374	Ovol1	-22.1	0.838679
rno-miR-6328	-0.761041	Ovol1	-27	0.838679
rno-miR-7a-5p	-0.952813	Ovol1	-22.5	0.838679
rno-miR-133b-3p	1.35416	Padi1	-25.1	0.842198
rno-miR-196b-3p	-0.723055	Padi1	-20.7	0.842198
rno-miR-33-5p	-1.42158	Padi1	-17.2	0.842198
rno-miR-483-3p	1.55386	Padi1	-31.6	0.842198
rno-miR-501-5p	0.94374	Padi1	-22.8	0.842198
rno-miR-6328	-0.761041	Padi1	-29.9	0.842198
rno-miR-99a-5p	-1.03303	Padi1	-19.6	0.842198
rno-miR-370-3p	0.802125	Vit	-28.5	0.842304
rno-miR-370-3p	0.802125	Slc41a3	-29.3	0.843243
rno-miR-412-3p	1.24037	Slc41a3	-22.5	0.843243
rno-miR-412-3p	1.24037	Slc41a3	-22.5	0.843243
rno-miR-501-5p	0.94374	Slc41a3	-20.2	0.843243
rno-miR-501-5p	0.94374	Slc41a3	-20.2	0.843243
rno-miR-742-5p	-0.926259	Slc41a3	-18.4	0.843243
rno-miR-133b-3p	1.35416	Efcab2	-27.4	0.843833
rno-miR-133b-3p	1.35416	Efcab2	-28	0.843833
rno-miR-3553	-1.22606	Efcab2	-20.2	0.843833
rno-miR-483-3p	1.55386	Efcab2	-25.9	0.843833
rno-miR-483-3p	1.55386	Efcab2	-25.5	0.843833
rno-miR-483-3p	1.55386	Efcab2	-24.8	0.843833
rno-miR-6331	1.33561	Efcab2	-22.9	0.843833
rno-miR-133b-3p	1.35416	Col17a1	-26.7	0.848555
rno-miR-409a-5p	-0.912451	Col17a1	-20.8	0.848555
rno-miR-411-3p	0.691445	Col17a1	-18.5	0.848555
rno-miR-411-3p	0.691445	Col17a1	-18.5	0.848555
rno-miR-483-3p	1.55386	Col17a1	-24.9	0.848555
rno-miR-666-3p	0.694024	Col17a1	-26.2	0.848555
rno-miR-666-5p	0.956255	Col17a1	-22.3	0.848555
rno-miR-666-5p	0.956255	Col17a1	-22.3	0.848555
rno-miR-299a-5p	1.06665	Pianp	-27.5	0.850139
rno-miR-299a-5p	1.06665	Pianp	-27.5	0.850139
rno-miR-412-3p	1.24037	Pianp	-21.6	0.850139
rno-miR-483-5p	1.36008	Pianp	-28.3	0.850139
rno-miR-342-5p	1.02664	Clec4a	-21.8	0.850637
rno-miR-666-5p	0.956255	Clec4a	-25.4	0.850637
rno-miR-412-5p	1.03185	Nkain4	-17.4	0.856945
rno-miR-412-5p	1.03185	Nkain4	-17.4	0.856945
rno-miR-483-5p	1.36008	Nkain4	-19.8	0.856945
rno-miR-540-3p	0.916188	Nkain4	-20.1	0.856945
rno-miR-133b-3p	1.35416	Arhgap25	-26.1	0.860373
rno-miR-299a-5p	1.06665	Arhgap25	-21.6	0.860373
rno-miR-30a-5p	-0.656467	Arhgap25	-21.5	0.860373
rno-miR-30e-5p	-0.716249	Arhgap25	-19.4	0.860373
rno-miR-370-3p	0.802125	Arhgap25	-28.7	0.860373
rno-miR-412-3p	1.24037	Arhgap25	-24.5	0.860373
rno-miR-412-5p	1.03185	Arhgap25	-20	0.860373
rno-miR-6328	-0.761041	Arhgap25	-25.7	0.860373
rno-miR-7a-5p	-0.952813	Arhgap25	-15.3	0.860373
rno-miR-100-5p	-0.986084	Hbegf	-18	0.861941
rno-miR-206-3p	1.79338	Hbegf	-18.6	0.861941
rno-miR-666-3p	0.694024	Hbegf	-23.7	0.861941
rno-miR-99a-5p	-1.03303	Hbegf	-18	0.861941
rno-miR-342-5p	1.02664	Ppp1r1a	-19	0.862445
rno-miR-412-5p	1.03185	Ppp1r1a	-22.4	0.862445
rno-miR-483-3p	1.55386	Ppp1r1a	-21.7	0.862445
rno-miR-483-5p	1.36008	Ppp1r1a	-24.3	0.862445
rno-miR-483-5p	1.36008	Ppp1r1a	-18.9	0.862445
rno-miR-540-3p	0.916188	Ppp1r1a	-22.6	0.862445
rno-miR-370-3p	0.802125	Cnr2	-29.9	0.862887
rno-miR-376a-5p	0.697739	Cnr2	-21.2	0.862887
rno-miR-452-5p	0.810457	Cnr2	-20.2	0.862887
rno-miR-452-5p	0.810457	Cnr2	-20.2	0.862887
rno-miR-483-3p	1.55386	Cnr2	-25.3	0.862887
rno-miR-666-5p	0.956255	Cnr2	-22.5	0.862887
rno-miR-433-5p	1.1609	Duoxa1	-19.4	0.864471
rno-miR-540-3p	0.916188	Tbc1d10c	-23.4	0.866369
rno-miR-342-5p	1.02664	Ppm1j	-20.1	0.86654
rno-miR-122-5p	1.08157	Slc12a8	-24.9	0.869107
rno-miR-122-5p	1.08157	Slc12a8	-24.9	0.869107
rno-miR-6331	1.33561	Slc12a8	-22.3	0.869107
rno-miR-7a-5p	-0.952813	Slc12a8	-17.6	0.869107
rno-miR-7a-5p	-0.952813	Slc12a8	-17.6	0.869107
rno-miR-299a-5p	1.06665	Mamstr	-18.7	0.869717
rno-miR-433-5p	1.1609	Mamstr	-17.2	0.869717
rno-miR-501-5p	0.94374	Mamstr	-22.6	0.869717
rno-miR-96-5p	-0.796603	Mamstr	-17.1	0.869717
rno-miR-483-3p	1.55386	Rgs14	-32.1	0.871014
rno-miR-6328	-0.761041	Rgs14	-26.9	0.871014
rno-miR-743b-3p	-0.789548	Rgs14	-16	0.871014
rno-miR-96-5p	-0.796603	Cryab	-22.4	0.871506
rno-miR-299a-5p	1.06665	Lrp3	-19.2	0.874148
rno-miR-342-5p	1.02664	Lrp3	-20	0.874148
rno-miR-871-3p	-1.36686	Lrp3	-20.2	0.874148
rno-miR-21-3p	-0.905329	Moxd1	-22.3	0.875653
rno-miR-452-5p	0.810457	Moxd1	-19.7	0.875653
rno-miR-452-5p	0.810457	Moxd1	-19.2	0.875653
rno-miR-540-3p	0.916188	Moxd1	-23.2	0.875653
rno-miR-376a-5p	0.697739	Wfikkn2	-19.2	0.879016
rno-miR-483-3p	1.55386	Wfikkn2	-25.4	0.879016
rno-miR-483-3p	1.55386	Wfikkn2	-25.4	0.879016
rno-miR-483-5p	1.36008	Wfikkn2	-23.9	0.879016
rno-miR-501-5p	0.94374	Wfikkn2	-21	0.879016
rno-miR-501-5p	0.94374	Wfikkn2	-20.9	0.879016
rno-miR-6331	1.33561	Wfikkn2	-24.2	0.879016
rno-miR-122-5p	1.08157	Dcx	-17.5	0.884134
rno-miR-184	1.79334	Dcx	-21.2	0.884134
rno-miR-184	1.79334	Dcx	-19.2	0.884134
rno-miR-21-3p	-0.905329	Dcx	-25.5	0.884134
rno-miR-299a-5p	1.06665	Dcx	-20.3	0.884134
rno-miR-412-5p	1.03185	Dcx	-23.9	0.884134
rno-miR-452-5p	0.810457	Dcx	-16.9	0.884134
rno-miR-483-3p	1.55386	Dcx	-29.7	0.884134
rno-miR-493-5p	1.31003	Dcx	-18.5	0.884134
rno-miR-501-5p	0.94374	Dcx	-18.8	0.884134
rno-miR-6328	-0.761041	Dcx	-25.9	0.884134
rno-miR-6331	1.33561	Dcx	-21.9	0.884134
rno-miR-96-5p	-0.796603	Dcx	-24.4	0.884134
rno-miR-99a-5p	-1.03303	Dcx	-18.8	0.884134
rno-miR-666-5p	0.956255	Tcea2	-22	0.887039
rno-miR-184	1.79334	Tmeff1	-21.1	0.887783
rno-miR-96-5p	-0.796603	Tmeff1	-22.4	0.887783
rno-miR-376a-5p	0.697739	Itm2a	-18.6	0.888039
rno-miR-409a-5p	-0.912451	Tp73	-21.5	0.889992
rno-miR-433-5p	1.1609	Tp73	-21.1	0.889992
rno-miR-452-5p	0.810457	Tp73	-20.2	0.889992
rno-miR-6328	-0.761041	Tp73	-28.1	0.889992
rno-miR-370-3p	0.802125	Nxnl2	-23	0.892647
rno-miR-483-5p	1.36008	Nxnl2	-18.3	0.892647
rno-miR-540-3p	0.916188	Nxnl2	-23.2	0.892647
rno-miR-6328	-0.761041	Nxnl2	-26.3	0.892647
rno-miR-666-5p	0.956255	Nxnl2	-23.9	0.892647
rno-miR-410-3p	0.791381	Tenm4	-20.1	0.894333
rno-miR-666-5p	0.956255	Crabp1	-21.7	0.895843
rno-miR-133b-3p	1.35416	Tcf15	-24.9	0.900274
rno-miR-483-3p	1.55386	Rnf186	-29.9	0.900944
rno-miR-323-3p	0.932644	Fcgr2b	-18.4	0.902214
rno-miR-323-3p	0.932644	Fcgr2b	-18.4	0.902214
rno-miR-133b-3p	1.35416	Cntfr	-18	0.910636
rno-miR-6328	-0.761041	Cntfr	-27.3	0.910636
rno-miR-342-5p	1.02664	Maged2	-20.3	0.910975
rno-miR-342-5p	1.02664	Maged2	-20.3	0.910975
rno-miR-196b-3p	-0.723055	Mef2c	-24.9	0.911054
rno-miR-196b-3p	-0.723055	Mef2c	-24.9	0.911054
rno-miR-196b-3p	-0.723055	Mef2c	-24.9	0.911054
rno-miR-196b-3p	-0.723055	Mef2c	-24.9	0.911054
rno-miR-196b-3p	-0.723055	Mef2c	-24.9	0.911054
rno-miR-196b-3p	-0.723055	Mef2c	-24.9	0.911054
rno-miR-433-5p	1.1609	Mef2c	-23.5	0.911054
rno-miR-433-5p	1.1609	Mef2c	-23.5	0.911054
rno-miR-433-5p	1.1609	Mef2c	-23.5	0.911054
rno-miR-433-5p	1.1609	Mef2c	-23.5	0.911054
rno-miR-433-5p	1.1609	Mef2c	-23.5	0.911054
rno-miR-433-5p	1.1609	Mef2c	-23.5	0.911054
rno-miR-483-3p	1.55386	Mef2c	-26.2	0.911054
rno-miR-483-3p	1.55386	Mef2c	-26.2	0.911054
rno-miR-483-3p	1.55386	Mef2c	-26.2	0.911054
rno-miR-483-3p	1.55386	Mef2c	-26.2	0.911054
rno-miR-483-3p	1.55386	Mef2c	-26.2	0.911054
rno-miR-483-3p	1.55386	Mef2c	-26.2	0.911054
rno-miR-483-5p	1.36008	Mef2c	-23.5	0.911054
rno-miR-483-5p	1.36008	Mef2c	-23.5	0.911054
rno-miR-483-5p	1.36008	Mef2c	-23.5	0.911054
rno-miR-483-5p	1.36008	Mef2c	-23.5	0.911054
rno-miR-483-5p	1.36008	Mef2c	-23.5	0.911054
rno-miR-483-5p	1.36008	Mef2c	-23.5	0.911054
rno-miR-871-3p	-1.36686	Mef2c	-21.2	0.911054
rno-miR-871-3p	-1.36686	Mef2c	-21.2	0.911054
rno-miR-871-3p	-1.36686	Mef2c	-21.2	0.911054
rno-miR-871-3p	-1.36686	Mef2c	-21.2	0.911054
rno-miR-871-3p	-1.36686	Mef2c	-21.2	0.911054
rno-miR-871-3p	-1.36686	Mef2c	-21.2	0.911054
rno-miR-433-5p	1.1609	Vom2r44	-19.3	0.911791
rno-miR-412-3p	1.24037	Lgals7	-23.3	0.912118
rno-let-7f-2-3p	-0.679684	Cabp7	-23.1	0.918703
rno-miR-122-5p	1.08157	Cabp7	-23.5	0.918703
rno-miR-342-5p	1.02664	Cabp7	-19.1	0.918703
rno-miR-483-5p	1.36008	Cabp7	-19.2	0.918703
rno-miR-6328	-0.761041	Cabp7	-33.6	0.918703
rno-miR-184	1.79334	Abcg1	-19.5	0.921545
rno-miR-342-5p	1.02664	Abcg1	-22.7	0.921545
rno-miR-370-3p	0.802125	Abcg1	-35.1	0.921545
rno-miR-483-5p	1.36008	Abcg1	-23.2	0.921545
rno-miR-493-5p	1.31003	Abcg1	-18.3	0.921545
rno-miR-6328	-0.761041	Abcg1	-32.1	0.921545
rno-miR-6328	-0.761041	Abcg1	-32.1	0.921545
rno-miR-6331	1.33561	Abcg1	-22.8	0.921545
rno-miR-96-5p	-0.796603	Abcg1	-19.5	0.921545
rno-miR-196b-3p	-0.723055	Kif1a	-27.3	0.92812
rno-miR-376a-5p	0.697739	Gjc2	-18.9	0.939467
rno-miR-452-5p	0.810457	Gjc2	-17.8	0.939467
rno-miR-483-3p	1.55386	Gjc2	-24	0.939467
rno-let-7f-2-3p	-0.679684	Mypn	-23.3	0.94262
rno-miR-6331	1.33561	Mypn	-23	0.94262
rno-miR-206-3p	1.79338	Sapcd1	-25.8	0.945008
rno-miR-337-3p	0.675648	Sapcd1	-19.8	0.945008
rno-miR-501-5p	0.94374	Nlrc4	-19.8	0.945443
rno-miR-742-5p	-0.926259	Nlrc4	-20.4	0.945443
rno-miR-99a-5p	-1.03303	Nlrc4	-17.2	0.945443
rno-miR-299a-5p	1.06665	Mdfi	-20.6	0.946927
rno-miR-376a-5p	0.697739	Mdfi	-22.9	0.946927
rno-miR-412-3p	1.24037	Mdfi	-23.7	0.946927
rno-miR-483-3p	1.55386	Mdfi	-29.1	0.946927
rno-miR-483-3p	1.55386	Mdfi	-27.7	0.946927
rno-miR-299a-5p	1.06665	Fam189a2	-17.8	0.952854
rno-miR-483-3p	1.55386	Fam189a2	-19.1	0.952854
rno-miR-342-5p	1.02664	Gdf10	-20.7	0.953511
rno-miR-99b-5p	-0.924951	Wnt4	-17.6	0.957892
rno-miR-370-3p	0.802125	LOC691995	-23.4	0.958132
rno-miR-376a-5p	0.697739	LOC691995	-17.9	0.958132
rno-miR-452-5p	0.810457	LOC691995	-24.9	0.958132
rno-miR-483-3p	1.55386	LOC691995	-30.8	0.958132
rno-miR-6328	-0.761041	LOC691995	-26.7	0.958132
rno-miR-666-3p	0.694024	LOC691995	-23.8	0.958132
rno-miR-871-3p	-1.36686	LOC691995	-18.4	0.958132
rno-miR-540-3p	0.916188	Mt2A	-19.5	0.960822
rno-miR-184	1.79334	Zbed3	-21.3	0.961884
rno-miR-483-5p	1.36008	Zbed3	-24.2	0.961884
rno-miR-483-5p	1.36008	Zbed3	-22	0.961884
rno-miR-871-3p	-1.36686	Zbed3	-17.3	0.961884
rno-miR-871-3p	-1.36686	Prr15	-19.5	0.962247
rno-miR-433-5p	1.1609	Slc26a4	-21.4	0.967938
rno-miR-493-5p	1.31003	Slc26a4	-17	0.967938
rno-miR-184	1.79334	Psd2	-23.9	0.969075
rno-miR-433-5p	1.1609	Psd2	-18	0.969075
rno-miR-540-3p	0.916188	Psd2	-23.9	0.969075
rno-miR-666-5p	0.956255	Psd2	-27.1	0.969075
rno-miR-21-3p	-0.905329	Tnfrsf14	-25.2	0.969252
rno-miR-493-5p	1.31003	Tnfrsf14	-17.1	0.969252
rno-miR-666-3p	0.694024	Tnfrsf14	-24.9	0.969252
rno-miR-122-5p	1.08157	Adamts15	-20	0.970043
rno-miR-133b-3p	1.35416	Adamts15	-25.9	0.970043
rno-miR-483-5p	1.36008	Adamts15	-22.4	0.970043
rno-miR-493-5p	1.31003	Adamts15	-20.3	0.970043
rno-miR-501-5p	0.94374	Adamts15	-21.1	0.970043
rno-miR-96-5p	-0.796603	Adamts15	-20.3	0.970043
rno-miR-196b-3p	-0.723055	Iapp	-21.1	0.974867
rno-miR-21-3p	-0.905329	Iapp	-18.9	0.974867
rno-miR-299a-5p	1.06665	Iapp	-26.1	0.974867
rno-miR-29b-3p	-0.697044	Iapp	-16.6	0.974867
rno-miR-342-5p	1.02664	Iapp	-18.9	0.974867
rno-miR-342-5p	1.02664	Iapp	-18.9	0.974867
rno-miR-433-5p	1.1609	Iapp	-17.8	0.974867
rno-miR-433-5p	1.1609	Iapp	-17.8	0.974867
rno-miR-433-5p	1.1609	Iapp	-17.8	0.974867
rno-miR-433-5p	1.1609	Iapp	-17.8	0.974867
rno-miR-452-5p	0.810457	Iapp	-22.7	0.974867
rno-miR-452-5p	0.810457	Iapp	-17	0.974867
rno-miR-493-5p	1.31003	Iapp	-18.8	0.974867
rno-miR-540-3p	0.916188	Iapp	-23.2	0.974867
rno-miR-6328	-0.761041	Iapp	-27.1	0.974867
rno-miR-452-5p	0.810457	Nostrin	-18.5	0.976078
rno-miR-21-3p	-0.905329	Aldh3b1	-23.8	0.976145
rno-miR-452-5p	0.810457	Aldh3b1	-21	0.976145
rno-miR-452-5p	0.810457	Aldh3b1	-21	0.976145
rno-miR-483-5p	1.36008	Aldh3b1	-19.9	0.976145
rno-miR-483-5p	1.36008	Aldh3b1	-19.9	0.976145
rno-miR-133b-3p	1.35416	Parvg	-23.9	0.977078
rno-miR-299a-5p	1.06665	Parvg	-22.6	0.977078
rno-miR-540-3p	0.916188	Parvg	-22.2	0.977078
rno-miR-122-5p	1.08157	Amot	-18.9	0.979488
rno-miR-133b-3p	1.35416	Amot	-22.1	0.979488
rno-miR-342-5p	1.02664	Amot	-22	0.979488
rno-miR-452-5p	0.810457	Amot	-17.7	0.979488
rno-miR-483-3p	1.55386	Amot	-29	0.979488
rno-miR-483-3p	1.55386	Amot	-25.5	0.979488
rno-miR-299a-5p	1.06665	Peg3	-17.7	0.980349
rno-miR-337-3p	0.675648	Peg3	-25.3	0.980349
rno-miR-342-5p	1.02664	Peg3	-21.9	0.980349
rno-miR-433-5p	1.1609	Peg3	-20	0.980349
rno-miR-543-3p	0.830779	Peg3	-19.9	0.980349
rno-miR-6328	-0.761041	Peg3	-27.8	0.980349
rno-miR-742-5p	-0.926259	Peg3	-16.8	0.980349
rno-miR-412-5p	1.03185	Mfap2	-23.8	0.984205
rno-miR-342-5p	1.02664	Ldlrad1	-22.5	0.98488
rno-miR-342-5p	1.02664	Ldlrad1	-20.4	0.98488
rno-miR-540-3p	0.916188	Ldlrad1	-26.9	0.98488
rno-miR-206-3p	1.79338	Ngfr	-19.2	0.986825
rno-miR-412-5p	1.03185	Ngfr	-25.6	0.986825
rno-miR-483-5p	1.36008	Ngfr	-20.7	0.986825
rno-miR-96-5p	-0.796603	Ngfr	-19.3	0.986825
rno-miR-100-5p	-0.986084	Slc25a48	-23.2	0.987117
rno-miR-299a-5p	1.06665	Slc25a48	-21.1	0.987117
rno-miR-30e-5p	-0.716249	Slc25a48	-20.3	0.987117
rno-miR-342-5p	1.02664	Slc25a48	-24.4	0.987117
rno-miR-370-3p	0.802125	Slc25a48	-31.8	0.987117
rno-miR-370-3p	0.802125	Slc25a48	-28	0.987117
rno-miR-483-3p	1.55386	Slc25a48	-28.9	0.987117
rno-miR-6331	1.33561	Slc25a48	-20.2	0.987117
rno-miR-96-5p	-0.796603	Slc25a48	-21.2	0.987117
rno-miR-99a-5p	-1.03303	Slc25a48	-21.5	0.987117
rno-miR-122-5p	1.08157	Scg5	-19.1	0.990524
rno-miR-196b-3p	-0.723055	Scg5	-18.1	0.990524
rno-miR-666-5p	0.956255	Scg5	-22.8	0.990524
rno-miR-184	1.79334	Homer2	-17.1	0.990801
rno-miR-299a-5p	1.06665	Homer2	-22.5	0.990801
rno-miR-501-5p	0.94374	Homer2	-20.3	0.990801
rno-miR-666-5p	0.956255	Homer2	-23.2	0.990801
rno-miR-871-3p	-1.36686	Homer2	-18.5	0.990801
rno-miR-540-3p	0.916188	Klrb1a	-20.7	0.994141
rno-miR-433-5p	1.1609	Cpxm1	-19.5	0.995197
rno-miR-483-3p	1.55386	Cpxm1	-33.5	0.995197
rno-miR-141-3p	-0.824137	Wnt10a	-19.2	1.00211
rno-miR-412-3p	1.24037	Wnt10a	-25.3	1.00211
rno-miR-483-5p	1.36008	Wnt10a	-20.2	1.00211
rno-miR-342-5p	1.02664	Prkcg	-21.7	1.00575
rno-miR-370-3p	0.802125	Prkcg	-28	1.00575
rno-miR-483-5p	1.36008	Prkcg	-24	1.00575
rno-miR-412-3p	1.24037	Cib2	-19.3	1.00717
rno-miR-483-3p	1.55386	Cib2	-24.2	1.00717
rno-miR-483-5p	1.36008	Cib2	-19.6	1.00717
rno-miR-540-3p	0.916188	Cib2	-32.7	1.00717
rno-miR-337-3p	0.675648	Fermt1	-16.7	1.01035
rno-miR-342-5p	1.02664	Fermt1	-20.5	1.01035
rno-miR-342-5p	1.02664	Fermt1	-20	1.01035
rno-miR-376a-5p	0.697739	Fermt1	-23	1.01035
rno-miR-412-5p	1.03185	Fermt1	-19.6	1.01035
rno-miR-540-3p	0.916188	Atf5	-23.8	1.01448
rno-miR-433-5p	1.1609	Adh6	-19.1	1.01732
rno-miR-370-3p	0.802125	Prkag3	-27.7	1.02297
rno-miR-370-3p	0.802125	Prkag3	-26.5	1.02297
rno-miR-483-5p	1.36008	Prkag3	-23.2	1.02297
rno-miR-493-5p	1.31003	Prkag3	-25.6	1.02297
rno-miR-6331	1.33561	Prkag3	-21.9	1.02297
rno-miR-412-3p	1.24037	Bdh2	-18.5	1.02336
rno-miR-483-5p	1.36008	Bdh2	-19.9	1.02336
rno-miR-342-5p	1.02664	Tpbg	-20.8	1.02751
rno-miR-206-3p	1.79338	Aldh1l2	-18.6	1.02765
rno-miR-540-3p	0.916188	Aldh1l2	-24.3	1.02765
rno-miR-299a-5p	1.06665	B3gnt7	-21.9	1.03157
rno-miR-483-5p	1.36008	B3gnt7	-27	1.03157
rno-miR-501-5p	0.94374	B3gnt7	-20.7	1.03157
rno-miR-299a-5p	1.06665	Camk2b	-21.3	1.0373
rno-miR-299a-5p	1.06665	Camk2b	-21.3	1.0373
rno-miR-483-3p	1.55386	Camk2b	-26.7	1.0373
rno-miR-483-3p	1.55386	Camk2b	-26.7	1.0373
rno-miR-483-5p	1.36008	Camk2b	-24	1.0373
rno-miR-483-5p	1.36008	Camk2b	-24	1.0373
rno-miR-6331	1.33561	Camk2b	-21.6	1.0373
rno-miR-6331	1.33561	Camk2b	-21.6	1.0373
rno-miR-742-5p	-0.926259	Camk2b	-18.9	1.0373
rno-miR-742-5p	-0.926259	Camk2b	-18.9	1.0373
rno-miR-96-5p	-0.796603	Camk2b	-22.8	1.0373
rno-miR-99b-5p	-0.924951	Camk2b	-21.7	1.0373
rno-miR-99b-5p	-0.924951	Camk2b	-21.7	1.0373
rno-miR-412-5p	1.03185	Prelid2	-19.4	1.03934
rno-miR-342-5p	1.02664	Tgfbi	-20	1.04194
rno-miR-452-5p	0.810457	Tgfbi	-20.3	1.04194
rno-miR-501-5p	0.94374	Tgfbi	-22.1	1.04194
rno-miR-337-3p	0.675648	Phospho1	-19.7	1.04611
rno-miR-412-3p	1.24037	Phospho1	-24.2	1.04611
rno-miR-540-3p	0.916188	Rspo3	-26.2	1.05022
rno-miR-370-3p	0.802125	Gfra3	-25.4	1.05383
rno-miR-376a-5p	0.697739	Gfra3	-19.6	1.05383
rno-miR-483-5p	1.36008	Gfra3	-20	1.05383
rno-miR-540-3p	0.916188	Gfra3	-23.3	1.05383
rno-miR-122-5p	1.08157	Prkcq	-19.6	1.0553
rno-miR-122-5p	1.08157	Prkcq	-19.3	1.0553
rno-miR-483-3p	1.55386	Prkcq	-24.9	1.0553
rno-miR-666-3p	0.694024	Prkcq	-23.8	1.0553
rno-miR-412-5p	1.03185	Cdkn1c	-19.7	1.06607
rno-miR-412-5p	1.03185	Cdkn1c	-19.7	1.06607
rno-miR-493-5p	1.31003	Cdkn1c	-17.7	1.06607
rno-miR-493-5p	1.31003	Cdkn1c	-17.7	1.06607
rno-miR-666-5p	0.956255	Bex2	-21.3	1.06939
rno-let-7f-2-3p	-0.679684	Igf2	-22	1.07386
rno-miR-122-5p	1.08157	Igf2	-19.8	1.07386
rno-miR-122-5p	1.08157	Igf2	-19.8	1.07386
rno-miR-133b-3p	1.35416	Igf2	-24.5	1.07386
rno-miR-133b-3p	1.35416	Igf2	-24.7	1.07386
rno-miR-337-3p	0.675648	Igf2	-24.2	1.07386
rno-miR-337-3p	0.675648	Igf2	-24.2	1.07386
rno-miR-337-3p	0.675648	Igf2	-24.2	1.07386
rno-miR-342-5p	1.02664	Igf2	-20.6	1.07386
rno-miR-342-5p	1.02664	Igf2	-22	1.07386
rno-miR-342-5p	1.02664	Igf2	-20.6	1.07386
rno-miR-342-5p	1.02664	Igf2	-22	1.07386
rno-miR-342-5p	1.02664	Igf2	-20.6	1.07386
rno-miR-3553	-1.22606	Igf2	-20	1.07386
rno-miR-3553	-1.22606	Igf2	-20	1.07386
rno-miR-376a-5p	0.697739	Igf2	-18.3	1.07386
rno-miR-409a-5p	-0.912451	Igf2	-19.2	1.07386
rno-miR-412-3p	1.24037	Igf2	-29.2	1.07386
rno-miR-452-5p	0.810457	Igf2	-18.7	1.07386
rno-miR-452-5p	0.810457	Igf2	-18.7	1.07386
rno-miR-452-5p	0.810457	Igf2	-18.7	1.07386
rno-miR-483-3p	1.55386	Igf2	-26.8	1.07386
rno-miR-483-3p	1.55386	Igf2	-26.8	1.07386
rno-miR-483-3p	1.55386	Igf2	-26.8	1.07386
rno-miR-483-3p	1.55386	Igf2	-26.8	1.07386
rno-miR-483-5p	1.36008	Igf2	-21.5	1.07386
rno-miR-501-5p	0.94374	Igf2	-22.6	1.07386
rno-miR-501-5p	0.94374	Igf2	-22.3	1.07386
rno-miR-501-5p	0.94374	Igf2	-22.3	1.07386
rno-miR-501-5p	0.94374	Igf2	-22.3	1.07386
rno-miR-501-5p	0.94374	Igf2	-22.3	1.07386
rno-miR-6328	-0.761041	Igf2	-29.1	1.07386
rno-miR-666-3p	0.694024	Igf2	-24.9	1.07386
rno-miR-666-3p	0.694024	Igf2	-24.9	1.07386
rno-miR-7a-5p	-0.952813	Igf2	-19.6	1.07386
rno-miR-7a-5p	-0.952813	Igf2	-19.8	1.07386
rno-miR-7a-5p	-0.952813	Igf2	-19.8	1.07386
rno-miR-7a-5p	-0.952813	Igf2	-19.8	1.07386
rno-miR-871-3p	-1.36686	Igf2	-18.7	1.07386
rno-miR-3553	-1.22606	Tcerg1l	-21.8	1.0817
rno-miR-206-3p	1.79338	Dsc3	-19.9	1.08688
rno-miR-21-3p	-0.905329	Dsc3	-20.5	1.08688
rno-miR-483-5p	1.36008	Dsc3	-21.2	1.08688
rno-miR-501-5p	0.94374	Mdk	-22.4	1.09439
rno-miR-540-3p	0.916188	Cd109	-24.7	1.09975
rno-miR-412-3p	1.24037	Vav1	-29.4	1.11093
rno-miR-122-5p	1.08157	Atp1a2	-17.4	1.12375
rno-miR-184	1.79334	Atp1a2	-26.3	1.12375
rno-miR-196b-3p	-0.723055	Atp1a2	-21.5	1.12375
rno-miR-412-3p	1.24037	Atp1a2	-28.1	1.12375
rno-miR-433-5p	1.1609	Atp1a2	-19	1.12375
rno-miR-483-5p	1.36008	Atp1a2	-20.5	1.12375
rno-miR-501-5p	0.94374	Atp1a2	-20.1	1.12375
rno-miR-666-5p	0.956255	Acy1	-21.2	1.12575
rno-miR-122-5p	1.08157	Vash2	-20.7	1.12623
rno-miR-122-5p	1.08157	Vash2	-18.2	1.12623
rno-miR-337-3p	0.675648	Vash2	-22.2	1.12623
rno-miR-342-5p	1.02664	Vash2	-18.1	1.12623
rno-miR-501-5p	0.94374	Vash2	-20.5	1.12623
rno-miR-666-3p	0.694024	Vash2	-28.8	1.12623
rno-miR-666-5p	0.956255	Vash2	-23.3	1.12623
rno-miR-742-5p	-0.926259	Vash2	-20.3	1.12623
rno-miR-342-5p	1.02664	Sectm1a	-21.2	1.13259
rno-miR-540-3p	0.916188	Sectm1a	-22.2	1.13259
rno-miR-6331	1.33561	Sectm1a	-22.1	1.13259
rno-miR-666-5p	0.956255	Sectm1a	-23.8	1.13259
rno-miR-96-5p	-0.796603	Sectm1a	-20	1.13259
rno-miR-483-5p	1.36008	Rab33a	-20	1.13376
rno-miR-33-5p	-1.42158	Slc30a2	-19	1.13521
rno-miR-452-5p	0.810457	Slc30a2	-21.5	1.13521
rno-miR-483-3p	1.55386	Slc30a2	-23.3	1.13521
rno-miR-540-3p	0.916188	Slc30a2	-24.3	1.13521
rno-miR-99b-5p	-0.924951	Slc30a2	-22.3	1.13521
rno-miR-6331	1.33561	Cited1	-21	1.14349
rno-miR-540-3p	0.916188	Cgref1	-23.1	1.14756
rno-miR-666-5p	0.956255	Ptgds	-19.8	1.14828
rno-miR-540-3p	0.916188	Hoxb9	-20.6	1.15917
rno-miR-196b-3p	-0.723055	Enox1	-20.1	1.16411
rno-miR-666-3p	0.694024	Col24a1	-25.3	1.16867
rno-miR-141-3p	-0.824137	Jph1	-20.9	1.17385
rno-miR-184	1.79334	Jph1	-21.9	1.17385
rno-miR-342-5p	1.02664	Jph1	-20.7	1.17385
rno-miR-411-3p	0.691445	Jph1	-19.7	1.17385
rno-miR-6331	1.33561	Jph1	-21.8	1.17385
rno-miR-871-3p	-1.36686	Jph1	-23	1.17385
rno-miR-133b-3p	1.35416	Fam3b	-20.8	1.1857
rno-miR-133b-3p	1.35416	Fam3b	-20.9	1.1857
rno-miR-370-3p	0.802125	Fam3b	-25.7	1.1857
rno-miR-433-5p	1.1609	Fam3b	-17.2	1.1857
rno-miR-666-5p	0.956255	Fam3b	-23.7	1.1857
rno-miR-33-5p	-1.42158	Fam198a	-20.9	1.18762
rno-miR-412-3p	1.24037	Fam198a	-23.3	1.18762
rno-miR-452-5p	0.810457	Fam198a	-20.9	1.18762
rno-miR-493-5p	1.31003	Fam198a	-24.6	1.18762
rno-miR-742-5p	-0.926259	Fam198a	-23.1	1.18762
rno-miR-96-5p	-0.796603	Fam198a	-20.2	1.18762
rno-miR-141-3p	-0.824137	Crispld1	-27	1.18767
rno-miR-21-3p	-0.905329	Crispld1	-22.5	1.18767
rno-miR-370-3p	0.802125	Crispld1	-26.3	1.18767
rno-miR-483-5p	1.36008	Crispld1	-19.7	1.18767
rno-miR-501-5p	0.94374	Crispld1	-24.1	1.18767
rno-miR-666-3p	0.694024	Crispld1	-26	1.18767
rno-miR-483-5p	1.36008	Tmod4	-19.9	1.20158
rno-miR-483-5p	1.36008	Tmod4	-19.9	1.20158
rno-miR-133b-3p	1.35416	Chrna4	-21.2	1.2068
rno-miR-6328	-0.761041	Chrna4	-27.6	1.2068
rno-miR-871-3p	-1.36686	Rspo1	-20	1.20824
rno-miR-342-5p	1.02664	Hsd11b2	-18.7	1.2197
rno-miR-376a-5p	0.697739	Hsd11b2	-20.9	1.2197
rno-miR-376a-5p	0.697739	Hsd11b2	-18.4	1.2197
rno-miR-196b-3p	-0.723055	Pappa2	-21	1.22302
rno-miR-21-3p	-0.905329	Pappa2	-22.1	1.22302
rno-miR-483-3p	1.55386	Pappa2	-29.1	1.22302
rno-miR-483-5p	1.36008	Pappa2	-20.9	1.22302
rno-miR-493-5p	1.31003	Pappa2	-17.6	1.22302
rno-miR-6331	1.33561	Pappa2	-23.9	1.22302
rno-miR-6331	1.33561	Pappa2	-22.9	1.22302
rno-miR-99b-5p	-0.924951	Pappa2	-21.4	1.22302
rno-miR-196b-3p	-0.723055	Nsg2	-23.7	1.24917
rno-miR-196b-3p	-0.723055	Nsg2	-22	1.24917
rno-miR-370-3p	0.802125	Nsg2	-26.7	1.24917
rno-miR-409a-5p	-0.912451	Nsg2	-19	1.24917
rno-miR-6328	-0.761041	Nsg2	-31	1.24917
rno-miR-6328	-0.761041	Nsg2	-26.3	1.24917
rno-miR-666-3p	0.694024	Nsg2	-30.2	1.24917
rno-miR-493-5p	1.31003	Hpgds	-17.6	1.26048
rno-miR-483-3p	1.55386	Tubb2b	-24.7	1.27994
rno-miR-483-5p	1.36008	Tubb2b	-18.9	1.27994
rno-miR-540-3p	0.916188	Adm2	-27.5	1.28172
rno-miR-337-3p	0.675648	Rtn2	-23.3	1.29141
rno-miR-370-3p	0.802125	Rtn2	-26.3	1.29141
rno-miR-540-3p	0.916188	Rtn2	-24.6	1.29141
rno-miR-543-3p	0.830779	Rtn2	-23.2	1.29141
rno-miR-6328	-0.761041	Rtn2	-26.7	1.29141
rno-miR-33-5p	-1.42158	Myom3	-20.4	1.35509
rno-miR-433-5p	1.1609	Sgcg	-21.2	1.3594
rno-miR-666-5p	0.956255	Sgcg	-26.5	1.3594
rno-miR-99a-5p	-1.03303	Sgcg	-20.1	1.3594
rno-miR-122-5p	1.08157	Msx2	-21.5	1.38375
rno-miR-666-5p	0.956255	Msx2	-25.4	1.38375
rno-miR-666-5p	0.956255	Msx2	-21	1.38375
rno-miR-184	1.79334	Chac1	-28.1	1.39112
rno-miR-342-5p	1.02664	Chac1	-22.8	1.39112
rno-miR-412-3p	1.24037	Chac1	-28.3	1.39112
rno-miR-412-3p	1.24037	Chac1	-26.3	1.39112
rno-miR-483-5p	1.36008	Chac1	-20.1	1.39112
rno-miR-6328	-0.761041	Chac1	-28.7	1.39112
rno-miR-666-5p	0.956255	Chac1	-23.7	1.39112
rno-miR-133b-3p	1.35416	Zfp428	-24.1	1.41767
rno-miR-96-5p	-0.796603	Zfp428	-19.5	1.41767
rno-miR-99a-5p	-1.03303	Zfp428	-22.1	1.41767
rno-miR-370-3p	0.802125	Mia	-23.9	1.42598
rno-miR-99b-5p	-0.924951	Mia	-18.2	1.42598
rno-miR-184	1.79334	Thrsp	-19.3	1.42849
rno-miR-299a-5p	1.06665	Thrsp	-21.9	1.42849
rno-miR-483-5p	1.36008	Thrsp	-22.3	1.42849
rno-miR-483-5p	1.36008	Thrsp	-21.9	1.42849
rno-miR-6331	1.33561	Thrsp	-21.4	1.42849
rno-miR-100-5p	-0.986084	Prmt8	-18.1	1.45046
rno-miR-452-5p	0.810457	Prmt8	-16.5	1.45046
rno-miR-6328	-0.761041	Prmt8	-28.9	1.45046
rno-miR-666-5p	0.956255	Prmt8	-22.9	1.45046
rno-miR-370-3p	0.802125	Ankrd23	-31.4	1.47719
rno-miR-452-5p	0.810457	Ankrd23	-17.9	1.47719
rno-miR-501-5p	0.94374	Ankrd23	-23.3	1.47719
rno-miR-6328	-0.761041	Ankrd23	-27.9	1.47719
rno-miR-122-5p	1.08157	Ky	-21.7	1.48126
rno-miR-33-5p	-1.42158	Ky	-20.9	1.48126
rno-miR-342-5p	1.02664	Ky	-22.1	1.48126
rno-miR-412-3p	1.24037	Ky	-33.6	1.48126
rno-miR-433-5p	1.1609	Ky	-20.9	1.48126
rno-miR-452-5p	0.810457	Ky	-21.4	1.48126
rno-miR-483-3p	1.55386	Ky	-25.2	1.48126
rno-miR-452-5p	0.810457	Fabp3	-18.2	1.50544
rno-miR-196b-3p	-0.723055	Rxrg	-21.5	1.55036
rno-miR-409a-5p	-0.912451	Rxrg	-21.9	1.55036
rno-miR-483-5p	1.36008	Rxrg	-21.7	1.55036
rno-miR-483-5p	1.36008	Chga	-26.1	1.5598
rno-miR-141-3p	-0.824137	Anxa8	-20.3	1.57769
rno-miR-742-5p	-0.926259	Anxa8	-20.7	1.57769
rno-miR-409a-5p	-0.912451	Chadl	-23.9	1.60042
rno-miR-412-3p	1.24037	Chadl	-24.4	1.60042
rno-miR-184	1.79334	Chrna5	-18.6	1.60449
rno-miR-370-3p	0.802125	Chrna5	-27	1.60449
rno-miR-493-5p	1.31003	Chrna5	-24.2	1.60449
rno-miR-540-3p	0.916188	Chrna5	-24	1.60449
rno-miR-99a-5p	-1.03303	Chrna5	-18.8	1.60449
rno-miR-141-3p	-0.824137	Fam3d	-18.1	1.62568
rno-miR-299a-5p	1.06665	Fam3d	-18.2	1.62568
rno-miR-3553	-1.22606	Fam3d	-21.2	1.62568
rno-miR-370-3p	0.802125	Fam3d	-27.3	1.62568
rno-miR-410-3p	0.791381	Fam3d	-21.1	1.62568
rno-miR-540-3p	0.916188	Fam3d	-25.6	1.62568
rno-miR-540-3p	0.916188	Fam3d	-25.9	1.62568
rno-miR-540-3p	0.916188	Fam3d	-22	1.62568
rno-miR-6328	-0.761041	Fam3d	-25.7	1.62568
rno-miR-370-3p	0.802125	Cyp2f4	-25.2	1.63884
rno-miR-493-5p	1.31003	Cyp2f4	-19	1.63884
rno-miR-540-3p	0.916188	Cyp2f4	-26.9	1.63884
rno-miR-342-5p	1.02664	Capn13	-21	1.63962
rno-miR-6328	-0.761041	Capn13	-29	1.63962
rno-miR-6331	1.33561	Capn13	-23.6	1.63962
rno-miR-666-3p	0.694024	Capn13	-23.4	1.63962
rno-miR-483-5p	1.36008	Pygm	-22.5	1.66806
rno-miR-206-3p	1.79338	Klhl30	-20.9	1.68958
rno-miR-342-5p	1.02664	Klhl30	-25.9	1.68958
rno-miR-196b-3p	-0.723055	Tmem182	-21.7	1.70446
rno-miR-33-5p	-1.42158	Tmem182	-19.8	1.70446
rno-miR-376a-5p	0.697739	Tmem182	-19	1.70446
rno-miR-483-3p	1.55386	Tmem182	-25.4	1.70446
rno-miR-540-3p	0.916188	Tmem182	-20.9	1.70446
rno-miR-742-5p	-0.926259	Tmem182	-19.6	1.70446
rno-miR-133b-3p	1.35416	Trim72	-23.7	1.71727
rno-miR-483-3p	1.55386	Stac3	-24.6	1.75065
rno-miR-100-5p	-0.986084	Nkx3-1	-16.1	1.76015
rno-miR-337-3p	0.675648	Nkx3-1	-24.9	1.76015
rno-miR-33-5p	-1.42158	Ass1	-24.9	1.76731
rno-miR-483-3p	1.55386	Ass1	-24.9	1.76731
rno-miR-6328	-0.761041	Ass1	-27.2	1.76731
rno-miR-6328	-0.761041	Ass1	-27	1.76731
rno-miR-666-3p	0.694024	Ass1	-26	1.76731
rno-miR-666-3p	0.694024	Ass1	-26	1.76731
rno-miR-184	1.79334	Col26a1	-21.4	1.78699
rno-miR-206-3p	1.79338	Col26a1	-20.9	1.78699
rno-miR-299a-5p	1.06665	Col26a1	-24.2	1.78699
rno-miR-299a-5p	1.06665	Col26a1	-19.7	1.78699
rno-miR-30e-5p	-0.716249	Mcoln2	-20.5	1.88017
rno-miR-376a-5p	0.697739	Mcoln2	-19.6	1.88017
rno-miR-433-5p	1.1609	Mcoln2	-17.6	1.88017
rno-miR-6328	-0.761041	Mcoln2	-22.7	1.88017
rno-miR-666-3p	0.694024	Mcoln2	-24.8	1.88017
rno-miR-133b-3p	1.35416	Psat1	-22.2	1.89248
rno-miR-21-3p	-0.905329	Psat1	-21.7	1.89248
rno-miR-370-3p	0.802125	Psat1	-26.1	1.89248
rno-miR-412-5p	1.03185	Psat1	-22.8	1.89248
rno-miR-6331	1.33561	Psat1	-21.7	1.89248
rno-miR-433-5p	1.1609	Prss39	-18.8	1.95649
rno-miR-666-5p	0.956255	Prss39	-22.1	1.95649
rno-miR-21-3p	-0.905329	Aqp4	-22.9	1.97616
rno-miR-21-3p	-0.905329	Aqp4	-22.9	1.97616
rno-miR-21-3p	-0.905329	Aqp4	-22.9	1.97616
rno-miR-21-3p	-0.905329	Aqp4	-19.8	1.97616
rno-miR-299a-5p	1.06665	Aqp4	-21.3	1.97616
rno-miR-299a-5p	1.06665	Aqp4	-21	1.97616
rno-miR-299a-5p	1.06665	Aqp4	-21.3	1.97616
rno-miR-342-5p	1.02664	Aqp4	-20.7	1.97616
rno-miR-342-5p	1.02664	Aqp4	-20.7	1.97616
rno-miR-412-5p	1.03185	Aqp4	-21.9	1.97616
rno-miR-483-5p	1.36008	Aqp4	-20.8	1.97616
rno-miR-483-5p	1.36008	Aqp4	-18.5	1.97616
rno-miR-501-5p	0.94374	Aqp4	-18.6	1.97616
rno-miR-543-3p	0.830779	Aqp4	-17.4	1.97616
rno-miR-543-3p	0.830779	Aqp4	-17.4	1.97616
rno-miR-666-5p	0.956255	Aqp4	-23.7	1.97616
rno-miR-666-5p	0.956255	Aqp4	-23.7	1.97616
rno-miR-666-5p	0.956255	Aqp4	-23.7	1.97616
rno-miR-96-5p	-0.796603	Aqp4	-18.8	1.97616
rno-miR-99b-5p	-0.924951	Aqp4	-20	1.97616
rno-miR-99b-5p	-0.924951	Aqp4	-20	1.97616
rno-miR-99b-5p	-0.924951	Aqp4	-20	1.97616
rno-miR-342-5p	1.02664	RT1-Bb	-23.6	1.97827
rno-miR-742-5p	-0.926259	RT1-Bb	-19	1.97827
rno-miR-6328	-0.761041	Tbx1	-28.1	2.08874
rno-miR-342-5p	1.02664	Cacng7	-23.1	2.13162
rno-miR-370-3p	0.802125	Cacng7	-28.2	2.13162
rno-miR-412-3p	1.24037	Cacng7	-22.4	2.13162
rno-miR-483-5p	1.36008	Cacng7	-26.6	2.13162
rno-miR-666-5p	0.956255	Cacng7	-25.1	2.13162
rno-miR-323-3p	0.932644	Apobec2	-17.5	2.2499
rno-miR-337-3p	0.675648	Crhr2	-27	2.2616
rno-miR-376a-5p	0.697739	Crhr2	-18	2.2616
rno-miR-483-5p	1.36008	Crhr2	-23.2	2.2616
rno-miR-666-3p	0.694024	Crhr2	-26.4	2.2616
rno-miR-141-3p	-0.824137	Srl	-18.9	2.34193
rno-miR-184	1.79334	Srl	-23.5	2.34193
rno-miR-452-5p	0.810457	Srl	-19.4	2.34193
rno-miR-483-5p	1.36008	Srl	-24.1	2.34193
rno-miR-483-5p	1.36008	Srl	-24.4	2.34193
rno-miR-540-3p	0.916188	Srl	-24.2	2.34193
rno-miR-666-5p	0.956255	Srl	-23.8	2.34193
rno-miR-133b-3p	1.35416	Upk1b	-26.2	2.37709
rno-miR-196b-3p	-0.723055	Upk1b	-20	2.37709
rno-miR-376a-5p	0.697739	Upk1b	-18	2.37709
rno-miR-412-3p	1.24037	Upk1b	-22	2.37709
rno-miR-666-5p	0.956255	Upk1b	-23.2	2.37709
rno-miR-666-5p	0.956255	Upk1b	-20.1	2.37709
rno-miR-342-5p	1.02664	Neb	-24	2.46213
rno-miR-184	1.79334	Pvalb	-21.3	2.59131
rno-miR-666-5p	0.956255	Pvalb	-22.6	2.59131
rno-miR-133b-3p	1.35416	Mylk2	-21.8	2.65557
rno-miR-21-3p	-0.905329	Mylk2	-24.8	2.65557
rno-miR-433-5p	1.1609	Mylk2	-19.2	2.65557
rno-miR-501-5p	0.94374	Mylk2	-22.8	2.65557
rno-miR-6328	-0.761041	Mylk2	-31.4	2.65557
rno-miR-666-3p	0.694024	Mylk2	-28.4	2.65557
rno-miR-21-3p	-0.905329	Trim63	-19.5	2.69052
rno-miR-337-3p	0.675648	Trdn	-20.2	2.88332
rno-miR-342-5p	1.02664	Trdn	-20.7	2.88332
rno-miR-370-3p	0.802125	Trdn	-21.5	2.88332
rno-miR-409a-5p	-0.912451	Trdn	-17.4	2.88332
rno-miR-483-3p	1.55386	Trdn	-25.4	2.88332
rno-miR-666-5p	0.956255	Trdn	-22.6	2.88332
rno-miR-666-5p	0.956255	Trdn	-21	2.88332
rno-miR-337-3p	0.675648	Srpk3	-22.7	2.91498
rno-miR-342-5p	1.02664	Mybph	-23.6	3.07263
rno-miR-540-3p	0.916188	Mybph	-27.1	3.07263
rno-miR-540-3p	0.916188	Mybph	-24.6	3.07263
rno-miR-743b-3p	-0.789548	Mybph	-15.4	3.07263
rno-miR-666-5p	0.956255	Tnnt3	-23.6	3.07336
rno-miR-666-5p	0.956255	Tnnt3	-23.6	3.07336
rno-miR-666-5p	0.956255	Tnnt3	-23.6	3.07336
rno-miR-666-5p	0.956255	Tnnt3	-23.6	3.07336
rno-miR-666-5p	0.956255	Tnnt3	-23.6	3.07336
rno-miR-666-5p	0.956255	Tnnt3	-23.6	3.07336
rno-miR-29b-3p	-0.697044	LOC102552182	-16.6	3.0887
rno-miR-543-3p	0.830779	Klhl41	-17	3.44704
rno-miR-122-5p	1.08157	RGD1564899	-22.2	3.48041
rno-miR-3553	-1.22606	RGD1564899	-22.5	3.48041
rno-miR-483-5p	1.36008	RGD1564899	-20.6	3.48041
rno-miR-184	1.79334	Klhl31	-18.1	3.84246
rno-miR-206-3p	1.79338	Klhl31	-19.3	3.84246
rno-miR-21-3p	-0.905329	Klhl31	-22.5	3.84246
rno-miR-342-5p	1.02664	Klhl31	-20.6	3.84246
rno-miR-433-5p	1.1609	Klhl31	-20.8	3.84246
rno-miR-493-5p	1.31003	Klhl31	-19.5	3.84246
rno-miR-666-5p	0.956255	Klhl31	-22.7	3.84246
rno-miR-666-5p	0.956255	Klhl31	-21.7	3.84246
rno-miR-342-5p	1.02664	Csrp3	-21.3	3.91454
rno-miR-100-5p	-0.986084	Capn3	-19	3.95318
rno-miR-100-5p	-0.986084	Capn3	-19	3.95318
rno-miR-100-5p	-0.986084	Capn3	-19	3.95318
rno-miR-100-5p	-0.986084	Capn3	-18.6	3.95318
rno-miR-370-3p	0.802125	Capn3	-29.9	3.95318
rno-miR-370-3p	0.802125	Capn3	-29.9	3.95318
rno-miR-370-3p	0.802125	Capn3	-29.9	3.95318
rno-miR-370-3p	0.802125	Capn3	-29.9	3.95318
rno-miR-342-5p	1.02664	Atp1b4	-22.1	4.0572
rno-miR-452-5p	0.810457	Atp1b4	-22.4	4.0572
rno-miR-501-5p	0.94374	Atp1b4	-20.8	4.0572
rno-miR-540-3p	0.916188	Atp1b4	-21.3	4.0572
rno-miR-21-3p	-0.905329	Myoz1	-21.5	4.3046
rno-miR-342-5p	1.02664	Myoz1	-22.1	4.3046
rno-miR-196b-3p	-0.723055	Jsrp1	-19.9	5.26799
rno-miR-206-3p	1.79338	Mybpc1	-21.1	5.33203
rno-miR-206-3p	1.79338	Mybpc1	-21.1	5.33203
rno-miR-666-5p	0.956255	Ckm	-25.9	5.67349
rno-miR-133b-3p	1.35416	Art1	-20.2	5.69212
rno-miR-6331	1.33561	Art1	-23.2	5.69212
rno-miR-370-3p	0.802125	Tnni1	-24.8	5.79891
rno-miR-483-3p	1.55386	Tnni1	-23.4	5.79891
rno-miR-501-5p	0.94374	Tnni1	-22.7	5.79891
rno-miR-871-3p	-1.36686	Tnni1	-18.1	5.79891
rno-miR-501-5p	0.94374	Cacng1	-23.4	5.85484
rno-miR-133b-3p	1.35416	Cav3	-25.7	6.39371
rno-miR-21-3p	-0.905329	Cav3	-23.8	6.39371
rno-miR-540-3p	0.916188	Cav3	-23.4	6.39371
rno-miR-6328	-0.761041	Cav3	-24.6	6.39371
rno-miR-666-3p	0.694024	Cav3	-26.5	6.39371
rno-miR-540-3p	0.916188	Cacna1s	-25.2	6.66926
rno-miR-871-3p	-1.36686	Cacna1s	-18.2	6.66926
rno-miR-122-5p	1.08157	Mb	-17.1	6.76047
rno-miR-412-3p	1.24037	Mb	-24.9	6.76047
rno-miR-483-3p	1.55386	Mb	-25.4	6.76047
rno-miR-501-5p	0.94374	Mb	-22.1	6.76047
rno-miR-501-5p	0.94374	Mb	-24.7	6.76047
rno-miR-666-3p	0.694024	Mb	-28.3	6.76047
rno-miR-96-5p	-0.796603	Mb	-23.4	6.76047
rno-miR-452-5p	0.810457	Nrap	-18.7	6.92183
rno-miR-452-5p	0.810457	Nrap	-18.7	6.92183
rno-miR-206-3p	1.79338	Sypl2	-25.5	7.16965
rno-miR-342-5p	1.02664	Sypl2	-20.1	7.16965
rno-miR-376a-5p	0.697739	Sypl2	-20.9	7.16965
rno-miR-412-3p	1.24037	Sypl2	-25.6	7.16965
rno-miR-433-5p	1.1609	Sypl2	-21.9	7.16965
rno-miR-433-5p	1.1609	Sypl2	-19.1	7.16965
rno-miR-483-5p	1.36008	Sypl2	-23	7.16965
rno-miR-501-5p	0.94374	Sypl2	-22.2	7.16965
rno-miR-540-3p	0.916188	Sypl2	-26.5	7.16965
rno-miR-6328	-0.761041	Sypl2	-26.3	7.16965
rno-miR-370-3p	0.802125	Tceal7	-21.1	8.90568
rno-miR-342-5p	1.02664	Hjv	-24.2	9.27353
rno-miR-412-5p	1.03185	Xirp2	-19.4	10.0583
rno-miR-433-5p	1.1609	Xirp2	-22.6	10.0583
rno-let-7f-2-3p	-0.679684	Gmfg	-18.6	#N/A
rno-let-7f-2-3p	-0.679684	Kbtbd4	-19.6	#N/A
rno-let-7f-2-3p	-0.679684	Zdhhc23	-18.5	#N/A
rno-let-7f-2-3p	-0.679684	Zdhhc23	-18.5	#N/A
rno-let-7f-2-3p	-0.679684	Bclaf1	-22	#N/A
rno-let-7f-2-3p	-0.679684	Dock9	-20.2	#N/A
rno-let-7f-2-3p	-0.679684	Lrat	-20.2	#N/A
rno-let-7f-2-3p	-0.679684	Mmp16	-18.2	#N/A
rno-let-7f-2-3p	-0.679684	Hspa4l	-17.5	#N/A
rno-let-7f-2-3p	-0.679684	Prokr1	-24.6	#N/A
rno-let-7f-2-3p	-0.679684	Plagl2	-20.5	#N/A
rno-let-7f-2-3p	-0.679684	Ccdc177	-19.6	#N/A
rno-let-7f-2-3p	-0.679684	Zfp518b	-20.2	#N/A
rno-let-7f-2-3p	-0.679684	Wnt9a	-20.1	#N/A
rno-let-7f-2-3p	-0.679684	Crmp1	-18.1	#N/A
rno-let-7f-2-3p	-0.679684	Draxin	-18.2	#N/A
rno-let-7f-2-3p	-0.679684	Abcg8	-20.9	#N/A
rno-let-7f-2-3p	-0.679684	Shank2	-22.8	#N/A
rno-let-7f-2-3p	-0.679684	Shank2	-22.8	#N/A
rno-let-7f-2-3p	-0.679684	Sox5	-20.3	#N/A
rno-let-7f-2-3p	-0.679684	Sox5	-20.3	#N/A
rno-let-7f-2-3p	-0.679684	Gpc1	-17.7	#N/A
rno-let-7f-2-3p	-0.679684	Bmpr1a	-14.9	#N/A
rno-let-7f-2-3p	-0.679684	Inpp4a	-20.6	#N/A
rno-let-7f-2-3p	-0.679684	Gmfb	-22.9	#N/A
rno-let-7f-2-3p	-0.679684	Gna12	-20.5	#N/A
rno-let-7f-2-3p	-0.679684	Gnrhr	-18.8	#N/A
rno-let-7f-2-3p	-0.679684	Actr3	-19.5	#N/A
rno-let-7f-2-3p	-0.679684	Pde7a	-16.1	#N/A
rno-let-7f-2-3p	-0.679684	Rab11a	-25.7	#N/A
rno-let-7f-2-3p	-0.679684	St3gal2	-22.3	#N/A
rno-let-7f-2-3p	-0.679684	Homer1	-16.7	#N/A
rno-let-7f-2-3p	-0.679684	Ddr2	-18.9	#N/A
rno-let-7f-2-3p	-0.679684	Pgam1	-19.8	#N/A
rno-let-7f-2-3p	-0.679684	Wnk1	-22.8	#N/A
rno-let-7f-2-3p	-0.679684	Pcsk5	-17.2	#N/A
rno-let-7f-2-3p	-0.679684	Sds	-17.1	#N/A
rno-let-7f-2-3p	-0.679684	Gps1	-20.4	#N/A
rno-let-7f-2-3p	-0.679684	Reln	-17.6	#N/A
rno-let-7f-2-3p	-0.679684	Arf3	-17.4	#N/A
rno-let-7f-2-3p	-0.679684	G3bp1	-18.9	#N/A
rno-let-7f-2-3p	-0.679684	Pou4f2	-19.8	#N/A
rno-let-7f-2-3p	-0.679684	Tnrc6b	-19.3	#N/A
rno-let-7f-2-3p	-0.679684	Plpp3	-19.9	#N/A
rno-let-7f-2-3p	-0.679684	Zfp382	-20	#N/A
rno-let-7f-2-3p	-0.679684	Pou3f2	-15.1	#N/A
rno-let-7f-2-3p	-0.679684	Gpm6a	-14.9	#N/A
rno-let-7f-2-3p	-0.679684	Gabra1	-17.7	#N/A
rno-let-7f-2-3p	-0.679684	Gid8	-18.7	#N/A
rno-let-7f-2-3p	-0.679684	Vwa7	-19.9	#N/A
rno-let-7f-2-3p	-0.679684	Msrb3	-20	#N/A
rno-let-7f-2-3p	-0.679684	Treml2	-18.7	#N/A
rno-let-7f-2-3p	-0.679684	Eid2	-26.4	#N/A
rno-let-7f-2-3p	-0.679684	Zcchc3	-20.1	#N/A
rno-let-7f-2-3p	-0.679684	Elp3	-21.8	#N/A
rno-let-7f-2-3p	-0.679684	Atf7ip	-19.9	#N/A
rno-let-7f-2-3p	-0.679684	Krt222	-17.7	#N/A
rno-let-7f-2-3p	-0.679684	Nhsl1	-23	#N/A
rno-let-7f-2-3p	-0.679684	RGD1562492	-18.4	#N/A
rno-let-7f-2-3p	-0.679684	Synm	-21.3	#N/A
rno-let-7f-2-3p	-0.679684	LOC103690160	-22.8	#N/A
rno-let-7f-2-3p	-0.679684	Fam120b	-18.9	#N/A
rno-let-7f-2-3p	-0.679684	Rai14	-22.8	#N/A
rno-let-7f-2-3p	-0.679684	Phc3	-17.5	#N/A
rno-let-7f-2-3p	-0.679684	Dclk2	-20.4	#N/A
rno-let-7f-2-3p	-0.679684	Chtop	-21.3	#N/A
rno-let-7f-2-3p	-0.679684	LOC102550892	-21.6	#N/A
rno-let-7f-2-3p	-0.679684	St6galnac4	-20.5	#N/A
rno-let-7f-2-3p	-0.679684	Gapvd1	-20.7	#N/A
rno-let-7f-2-3p	-0.679684	Cldn2	-18.8	#N/A
rno-let-7f-2-3p	-0.679684	Scrn3	-19.3	#N/A
rno-let-7f-2-3p	-0.679684	Ndufaf1	-17.9	#N/A
rno-let-7f-2-3p	-0.679684	Ttbk2	-20.7	#N/A
rno-let-7f-2-3p	-0.679684	Cops2	-19.4	#N/A
rno-let-7f-2-3p	-0.679684	LOC102554315	-19.7	#N/A
rno-let-7f-2-3p	-0.679684	Rbck1	-16.4	#N/A
rno-let-7f-2-3p	-0.679684	LOC100910990	-17.7	#N/A
rno-let-7f-2-3p	-0.679684	Cfap100	-19.3	#N/A
rno-let-7f-2-3p	-0.679684	Rars2	-20.7	#N/A
rno-let-7f-2-3p	-0.679684	Rgp1	-23.3	#N/A
rno-let-7f-2-3p	-0.679684	Zmynd12	-18	#N/A
rno-let-7f-2-3p	-0.679684	Rcc1	-20.2	#N/A
rno-let-7f-2-3p	-0.679684	LOC102552055	-19.5	#N/A
rno-let-7f-2-3p	-0.679684	Fez2	-19.6	#N/A
rno-let-7f-2-3p	-0.679684	Esr2	-20.9	#N/A
rno-let-7f-2-3p	-0.679684	Rin3	-18.4	#N/A
rno-let-7f-2-3p	-0.679684	Casp14	-21.6	#N/A
rno-let-7f-2-3p	-0.679684	Tbc1d15	-19.8	#N/A
rno-let-7f-2-3p	-0.679684	Ankrd46	-21.4	#N/A
rno-let-7f-2-3p	-0.679684	Cbx7	-17.4	#N/A
rno-let-7f-2-3p	-0.679684	Qrich1	-22.4	#N/A
rno-let-7f-2-3p	-0.679684	Ccdc51	-20.2	#N/A
rno-let-7f-2-3p	-0.679684	Ranbp3	-19.5	#N/A
rno-let-7f-2-3p	-0.679684	Ranbp3	-19.5	#N/A
rno-let-7f-2-3p	-0.679684	Dnajb2	-25.1	#N/A
rno-let-7f-2-3p	-0.679684	Slx4	-20.7	#N/A
rno-let-7f-2-3p	-0.679684	Etv4	-22.4	#N/A
rno-let-7f-2-3p	-0.679684	C1qtnf1	-23.3	#N/A
rno-let-7f-2-3p	-0.679684	Brwd1	-21.9	#N/A
rno-let-7f-2-3p	-0.679684	Usp46	-19.4	#N/A
rno-let-7f-2-3p	-0.679684	Prr14l	-24.9	#N/A
rno-let-7f-2-3p	-0.679684	Entpd4	-19.4	#N/A
rno-let-7f-2-3p	-0.679684	Psd3	-21.1	#N/A
rno-let-7f-2-3p	-0.679684	Rock1	-18.5	#N/A
rno-let-7f-2-3p	-0.679684	Zfp532	-22.1	#N/A
rno-let-7f-2-3p	-0.679684	LOC102547412	-19.7	#N/A
rno-let-7f-2-3p	-0.679684	Fchsd2	-20.6	#N/A
rno-let-7f-2-3p	-0.679684	Zbtb43	-17.8	#N/A
rno-let-7f-2-3p	-0.679684	St6galnac6	-22.3	#N/A
rno-let-7f-2-3p	-0.679684	Frmd5	-20	#N/A
rno-let-7f-2-3p	-0.679684	Papln	-20.5	#N/A
rno-let-7f-2-3p	-0.679684	Mdm1	-23.2	#N/A
rno-let-7f-2-3p	-0.679684	Ikzf2	-17.4	#N/A
rno-let-7f-2-3p	-0.679684	Cul3	-21.7	#N/A
rno-let-7f-2-3p	-0.679684	Brca1	-19.4	#N/A
rno-let-7f-2-3p	-0.679684	Hsf5	-23.2	#N/A
rno-let-7f-2-3p	-0.679684	Rab37	-16.4	#N/A
rno-let-7f-2-3p	-0.679684	Cd200r1l	-18.1	#N/A
rno-let-7f-2-3p	-0.679684	Antxr2	-15.2	#N/A
rno-let-7f-2-3p	-0.679684	Tns3	-23.4	#N/A
rno-let-7f-2-3p	-0.679684	Dgkh	-22.5	#N/A
rno-let-7f-2-3p	-0.679684	Ccdc66	-19.8	#N/A
rno-let-7f-2-3p	-0.679684	Mkx	-19.2	#N/A
rno-let-7f-2-3p	-0.679684	Shank2	-22.8	#N/A
rno-let-7f-2-3p	-0.679684	Nars2	-17.4	#N/A
rno-let-7f-2-3p	-0.679684	Rfx3	-19.9	#N/A
rno-let-7f-2-3p	-0.679684	Pcgf5	-20.3	#N/A
rno-let-7f-2-3p	-0.679684	LOC103690160	-22.8	#N/A
rno-let-7f-2-3p	-0.679684	Pde4dip	-20.9	#N/A
rno-let-7f-2-3p	-0.679684	Spopl	-21.4	#N/A
rno-let-7f-2-3p	-0.679684	Ppp1r1c	-19.4	#N/A
rno-let-7f-2-3p	-0.679684	Marchf8	-21.1	#N/A
rno-let-7f-2-3p	-0.679684	Stk38l	-19.6	#N/A
rno-let-7f-2-3p	-0.679684	RGD1559441	-20.3	#N/A
rno-let-7f-2-3p	-0.679684	Tmem234	-19.7	#N/A
rno-let-7f-2-3p	-0.679684	Esr2	-20.9	#N/A
rno-let-7f-2-3p	-0.679684	Esr2	-20.9	#N/A
rno-let-7f-2-3p	-0.679684	Nrcam	-19.7	#N/A
rno-let-7f-2-3p	-0.679684	Nrcam	-19.7	#N/A
rno-let-7f-2-3p	-0.679684	Nrcam	-19.7	#N/A
rno-let-7f-2-3p	-0.679684	Nrcam	-19.7	#N/A
rno-let-7f-2-3p	-0.679684	Nrcam	-19.7	#N/A
rno-let-7f-2-3p	-0.679684	Rbms2	-17.6	#N/A
rno-let-7f-2-3p	-0.679684	Hdlbp	-18.9	#N/A
rno-let-7f-2-3p	-0.679684	Wscd1	-22.8	#N/A
rno-let-7f-2-3p	-0.679684	Pafah1b1	-16.8	#N/A
rno-let-7f-2-3p	-0.679684	Sele	-19.7	#N/A
rno-let-7f-2-3p	-0.679684	Ablim2	-24.8	#N/A
rno-let-7f-2-3p	-0.679684	Hmbox1	-23.4	#N/A
rno-let-7f-2-3p	-0.679684	Psd3	-21.1	#N/A
rno-let-7f-2-3p	-0.679684	Psd3	-21.1	#N/A
rno-let-7f-2-3p	-0.679684	Cdh8	-20.7	#N/A
rno-let-7f-2-3p	-0.679684	Iglon5	-20.4	#N/A
rno-let-7f-2-3p	-0.679684	Tet2	-20.3	#N/A
rno-let-7f-2-3p	-0.679684	Aadacl4	-20	#N/A
rno-let-7f-2-3p	-0.679684	Morc4	-22	#N/A
rno-let-7f-2-3p	-0.679684	Suds3	-17.4	#N/A
rno-let-7f-2-3p	-0.679684	Stac	-21.2	#N/A
rno-let-7f-2-3p	-0.679684	Fam78a	-17.9	#N/A
rno-let-7f-2-3p	-0.679684	Ranbp3	-19.5	#N/A
rno-let-7f-2-3p	-0.679684	Ablim2	-24.8	#N/A
rno-let-7f-2-3p	-0.679684	Wnk1	-22.8	#N/A
rno-let-7f-2-3p	-0.679684	Enc1	-18.8	#N/A
rno-let-7f-2-3p	-0.679684	RGD1359108	-18.6	#N/A
rno-let-7f-2-3p	-0.679684	RGD1359158	-18.2	#N/A
rno-let-7f-2-3p	-0.679684	Etf1	-17.3	#N/A
rno-let-7f-2-3p	-0.679684	RT1-S3	-18	#N/A
rno-let-7f-2-3p	-0.679684	Hbs1l	-17.4	#N/A
[truncated: 49,340 more rows]

## Sheet: Table S4
Supplementary Table 4. Integration of the network of miRNAs and predicted mRNAs in the PV of animals submitted to maternal malnutrition
mirnaid	Fold miRNA	genesymbol	energy	Fold mRNA
rno-let-7f-2-3p	-0.679684	Ptn	-18.2	0.712233
rno-let-7f-2-3p	-0.679684	Sema4g	-17.8	0.774971
rno-let-7f-2-3p	-0.679684	Unc5c	-23.1	0.797694
rno-let-7f-2-3p	-0.679684	Cabp7	-23.1	0.918703
rno-let-7f-2-3p	-0.679684	Mypn	-23.3	0.94262
rno-let-7f-2-3p	-0.679684	Igf2	-22	1.07386
mirnaid	Fold miRNA	genesymbol	energy	Fold mRNA
rno-miR-100-5p	-0.986084	Ppfia2	-20.5	0.666156
rno-miR-100-5p	-0.986084	Wnt11	-21.8	0.670995
rno-miR-100-5p	-0.986084	Ppfia4	-19.2	0.699909
rno-miR-100-5p	-0.986084	Arnt2	-20.9	0.703242
rno-miR-100-5p	-0.986084	Slc16a3	-19.5	0.739781
rno-miR-100-5p	-0.986084	Hbegf	-18	0.861941
rno-miR-100-5p	-0.986084	Slc25a48	-23.2	0.987117
rno-miR-100-5p	-0.986084	Prmt8	-18.1	1.45046
rno-miR-100-5p	-0.986084	Nkx3-1	-16.1	1.76015
rno-miR-100-5p	-0.986084	Capn3	-19	3.95318
mirnaid	Fold miRNA	genesymbol	energy	Fold mRNA
rno-miR-122-5p	1.08157	Cyp7b1	-18.9	-1.96764
rno-miR-122-5p	1.08157	Nek10	-18.8	-1.28004
rno-miR-122-5p	1.08157	Syn1	-17.6	-1.11409
rno-miR-122-5p	1.08157	Trim16	-20.6	-1.00762
rno-miR-122-5p	1.08157	Susd2	-19.3	-0.994254
rno-miR-122-5p	1.08157	Fam155b	-18.7	-0.988496
rno-miR-122-5p	1.08157	Kbtbd8	-20.1	-0.831027
rno-miR-122-5p	1.08157	Prkca	-24.3	-0.78052
rno-miR-122-5p	1.08157	Mob3b	-17.8	-0.717579
rno-miR-122-5p	1.08157	Fam174b	-18.7	-0.711006
rno-miR-122-5p	1.08157	Dmtn	-21.3	-0.702574
rno-miR-122-5p	1.08157	Ccdc186	-21.4	-0.674118
mirnaid	Fold miRNA	genesymbol	energy	Fold mRNA
rno-miR-133b-3p	1.35416	Rnf183	-21.2	-1.78806
rno-miR-133b-3p	1.35416	Zfp366	-23.8	-1.18849
rno-miR-133b-3p	1.35416	Slc34a2	-24.5	-1.00787
rno-miR-133b-3p	1.35416	Insig1	-27.2	-0.923731
rno-miR-133b-3p	1.35416	Lhfpl2	-24.4	-0.844381
rno-miR-133b-3p	1.35416	Efna3	-25.2	-0.828569
rno-miR-133b-3p	1.35416	Mboat2	-19.5	-0.828209
rno-miR-133b-3p	1.35416	Arid3a	-22.5	-0.77418
rno-miR-133b-3p	1.35416	Chdh	-22.3	-0.768771
rno-miR-133b-3p	1.35416	Brwd3	-20.3	-0.745495
rno-miR-133b-3p	1.35416	Pde10a	-29.1	-0.741483
rno-miR-133b-3p	1.35416	Glt1d1	-21.3	-0.73274
rno-miR-133b-3p	1.35416	Fam174b	-26.5	-0.711006
rno-miR-133b-3p	1.35416	Alkbh8	-18.8	-0.666745
rno-miR-133b-3p	1.35416	Adra2a	-21	-0.662301
mirnaid	Fold miRNA	genesymbol	energy	Fold mRNA
rno-miR-1-3p	1.23484	Syn1	-15.6	-1.11409
mirnaid	Fold miRNA	genesymbol	energy	Fold mRNA
rno-miR-141-3p	-0.824137	Gpr153	-22.8	0.668452
rno-miR-141-3p	-0.824137	Scn3b	-18.2	0.77506
rno-miR-141-3p	-0.824137	Wnt10a	-19.2	1.00211
rno-miR-141-3p	-0.824137	Jph1	-20.9	1.17385
rno-miR-141-3p	-0.824137	Crispld1	-27	1.18767
rno-miR-141-3p	-0.824137	Anxa8	-20.3	1.57769
rno-miR-141-3p	-0.824137	Fam3d	-18.1	1.62568
rno-miR-141-3p	-0.824137	Srl	-18.9	2.34193
mirnaid	Fold miRNA	genesymbol	energy	Fold mRNA
rno-miR-144-5p	-1.23251	Cryz	-19	0.836803
mirnaid	Fold miRNA	genesymbol	energy	Fold mRNA
rno-miR-184	1.79334	Nqo2	-19.9	-2.11595
rno-miR-184	1.79334	Gan	-20.2	-1.12164
rno-miR-184	1.79334	Prlr	-21	-0.912718
rno-miR-184	1.79334	Kcnq2	-21.5	-0.909318
rno-miR-184	1.79334	Edem1	-20.3	-0.863164
rno-miR-184	1.79334	Lhfpl2	-19.4	-0.844381
rno-miR-184	1.79334	Zbtb3	-23.8	-0.831391
rno-miR-184	1.79334	Kbtbd8	-18.6	-0.831027
rno-miR-184	1.79334	Mboat2	-18.8	-0.828209
rno-miR-184	1.79334	Zc2hc1c	-18.4	-0.823794
rno-miR-184	1.79334	Dtna	-23	-0.79038
rno-miR-184	1.79334	Prkca	-20.5	-0.78052
rno-miR-184	1.79334	Cd24	-19.3	-0.750589
rno-miR-184	1.79334	Prom2	-24.9	-0.741239
rno-miR-184	1.79334	Glt1d1	-16.8	-0.73274
rno-miR-184	1.79334	Aff1	-21.2	-0.722363
rno-miR-184	1.79334	Mob3b	-21.2	-0.717579
rno-miR-184	1.79334	Adra2a	-20	-0.662301
mirnaid	Fold miRNA	genesymbol	energy	Fold mRNA
rno-miR-196b-3p	-0.723055	Emid1	-18.9	0.672619
rno-miR-196b-3p	-0.723055	Msantd3	-22.2	0.698837
rno-miR-196b-3p	-0.723055	Limd2	-22.1	0.699447
rno-miR-196b-3p	-0.723055	Ppfia4	-22.4	0.699909
rno-miR-196b-3p	-0.723055	Inafm1	-25.9	0.709691
rno-miR-196b-3p	-0.723055	Zbtb7c	-22.5	0.728557
rno-miR-196b-3p	-0.723055	Klhdc8a	-27.2	0.741382
rno-miR-196b-3p	-0.723055	Tspan11	-23.6	0.755889
rno-miR-196b-3p	-0.723055	Cdca7	-22.1	0.757702
rno-miR-196b-3p	-0.723055	Zkscan4	-21.8	0.765859
rno-miR-196b-3p	-0.723055	Mpped2	-18.7	0.770387
rno-miR-196b-3p	-0.723055	Thbs3	-19.7	0.780035
rno-miR-196b-3p	-0.723055	Spa17	-21.5	0.785468
rno-miR-196b-3p	-0.723055	Drp2	-21.1	0.786734
rno-miR-196b-3p	-0.723055	Padi1	-20.7	0.842198
rno-miR-196b-3p	-0.723055	Mef2c	-24.9	0.911054
rno-miR-196b-3p	-0.723055	Kif1a	-27.3	0.92812
rno-miR-196b-3p	-0.723055	Iapp	-21.1	0.974867
rno-miR-196b-3p	-0.723055	Scg5	-18.1	0.990524
rno-miR-196b-3p	-0.723055	Atp1a2	-21.5	1.12375
rno-miR-196b-3p	-0.723055	Enox1	-20.1	1.16411
rno-miR-196b-3p	-0.723055	Pappa2	-21	1.22302
rno-miR-196b-3p	-0.723055	Nsg2	-23.7	1.24917
rno-miR-196b-3p	-0.723055	Rxrg	-21.5	1.55036
rno-miR-196b-3p	-0.723055	Tmem182	-21.7	1.70446
rno-miR-196b-3p	-0.723055	Upk1b	-20	2.37709
rno-miR-196b-3p	-0.723055	Jsrp1	-19.9	5.26799
mirnaid	Fold miRNA	genesymbol	energy	Fold mRNA
rno-miR-206-3p	1.79338	Zfp366	-20.2	-1.18849
rno-miR-206-3p	1.79338	Plg	-21.2	-1.14201
rno-miR-206-3p	1.79338	Rimbp2	-20.6	-0.926595
rno-miR-206-3p	1.79338	Pbld1	-20	-0.918974
rno-miR-206-3p	1.79338	Lhfpl2	-20.4	-0.844381
rno-miR-206-3p	1.79338	Dtna	-20.6	-0.79038
rno-miR-206-3p	1.79338	Rmnd5a	-19.6	-0.744434
rno-miR-206-3p	1.79338	Zmat3	-20.5	-0.742029
rno-miR-206-3p	1.79338	Mob3b	-18.7	-0.717579
rno-miR-206-3p	1.79338	Stxbp6	-19.6	-0.66824
rno-miR-206-3p	1.79338	LOC103692716	-17.7	-0.663944
mirnaid	Fold miRNA	genesymbol	energy	Fold mRNA
rno-miR-21-3p	-0.905329	Cyp1b1	-24.9	0.669529
rno-miR-21-3p	-0.905329	Adamts16	-21.1	0.675705
rno-miR-21-3p	-0.905329	Limd2	-20	0.699447
rno-miR-21-3p	-0.905329	Arnt2	-27.3	0.703242
rno-miR-21-3p	-0.905329	Orai2	-27.2	0.722731
rno-miR-21-3p	-0.905329	Abca1	-21.8	0.726769
rno-miR-21-3p	-0.905329	Nsmf	-22.5	0.727183
rno-miR-21-3p	-0.905329	Il2rb	-25.4	0.735776
rno-miR-21-3p	-0.905329	Slc16a3	-22.3	0.739781
rno-miR-21-3p	-0.905329	Cxcr4	-20.3	0.746727
rno-miR-21-3p	-0.905329	Anks6	-23	0.749908
rno-miR-21-3p	-0.905329	Slc16a14	-25.8	0.75176
rno-miR-21-3p	-0.905329	Patz1	-24.5	0.770877
rno-miR-21-3p	-0.905329	Epdr1	-19.4	0.786167
rno-miR-21-3p	-0.905329	Moxd1	-22.3	0.875653
rno-miR-21-3p	-0.905329	Dcx	-25.5	0.884134
rno-miR-21-3p	-0.905329	Tnfrsf14	-25.2	0.969252
rno-miR-21-3p	-0.905329	Iapp	-18.9	0.974867
rno-miR-21-3p	-0.905329	Aldh3b1	-23.8	0.976145
rno-miR-21-3p	-0.905329	Dsc3	-20.5	1.08688
rno-miR-21-3p	-0.905329	Crispld1	-22.5	1.18767
rno-miR-21-3p	-0.905329	Pappa2	-22.1	1.22302
rno-miR-21-3p	-0.905329	Psat1	-21.7	1.89248
rno-miR-21-3p	-0.905329	Aqp4	-22.9	1.97616
rno-miR-21-3p	-0.905329	Mylk2	-24.8	2.65557
rno-miR-21-3p	-0.905329	Trim63	-19.5	2.69052
rno-miR-21-3p	-0.905329	Klhl31	-22.5	3.84246
rno-miR-21-3p	-0.905329	Myoz1	-21.5	4.3046
rno-miR-21-3p	-0.905329	Cav3	-23.8	6.39371
mirnaid	Fold miRNA	genesymbol	energy	Fold mRNA
rno-miR-299a-5p	1.06665	P2rx6	-18.7	-1.04212
rno-miR-299a-5p	1.06665	Slc6a6	-20.2	-1.02231
rno-miR-299a-5p	1.06665	Edem1	-24.4	-0.863164
rno-miR-299a-5p	1.06665	Hsf4	-17.9	-0.810775
rno-miR-299a-5p	1.06665	Prkca	-18.1	-0.78052
rno-miR-299a-5p	1.06665	Olr59	-19.8	-0.721381
rno-miR-299a-5p	1.06665	Aqp9	-18.7	-0.718337
rno-miR-299a-5p	1.06665	Cnnm2	-20.1	-0.674896
rno-miR-299a-5p	1.06665	Arhgef19	-20.4	-0.672281
mirnaid	Fold miRNA	genesymbol	energy	Fold mRNA
rno-miR-29b-3p	-0.697044	Tgfb3	-22.7	0.66622
rno-miR-29b-3p	-0.697044	Galnt12	-20.9	0.822981
rno-miR-29b-3p	-0.697044	Iapp	-16.6	0.974867
rno-miR-29b-3p	-0.697044	LOC102552182	-16.6	3.0887
mirnaid	Fold miRNA	genesymbol	energy	Fold mRNA
rno-miR-30a-5p	-0.656467	Cyp1b1	-18.7	0.669529
rno-miR-30a-5p	-0.656467	Has2	-16.6	0.718102
rno-miR-30a-5p	-0.656467	C1qtnf5	-22.8	0.726919
rno-miR-30a-5p	-0.656467	Spon1	-20.4	0.771403
rno-miR-30a-5p	-0.656467	Arhgap25	-21.5	0.860373
mirnaid	Fold miRNA	genesymbol	energy	Fold mRNA
rno-miR-30e-5p	-0.716249	Pamr1	-19.7	0.681308
rno-miR-30e-5p	-0.716249	Slc25a48	-20.3	0.987117
rno-miR-30e-5p	-0.716249	Mcoln2	-20.5	1.88017
mirnaid	Fold miRNA	genesymbol	energy	Fold mRNA
rno-miR-323-3p	0.932644	Cbx2	-22.3	-1.81191
rno-miR-323-3p	0.932644	Gan	-19.8	-1.12164
rno-miR-323-3p	0.932644	Insig1	-21.3	-0.923731
rno-miR-323-3p	0.932644	Lhfpl2	-17.9	-0.844381
rno-miR-323-3p	0.932644	Kbtbd8	-19.4	-0.831027
rno-miR-323-3p	0.932644	Zmat3	-19.5	-0.742029
mirnaid	Fold miRNA	genesymbol	energy	Fold mRNA
rno-miR-33-5p	-1.42158	Cyp1b1	-19	0.669529
rno-miR-33-5p	-1.42158	Padi1	-17.2	0.842198
rno-miR-33-5p	-1.42158	Slc30a2	-19	1.13521
rno-miR-33-5p	-1.42158	Fam198a	-20.9	1.18762
rno-miR-33-5p	-1.42158	Myom3	-20.4	1.35509
rno-miR-33-5p	-1.42158	Ky	-20.9	1.48126
rno-miR-33-5p	-1.42158	Tmem182	-19.8	1.70446
rno-miR-33-5p	-1.42158	Ass1	-24.9	1.76731
mirnaid	Fold miRNA	genesymbol	energy	Fold mRNA
rno-miR-337-3p	0.675648	Cwh43	-19.5	-2.31495
rno-miR-337-3p	0.675648	Slc6a6	-19.6	-1.02231
rno-miR-337-3p	0.675648	Slc34a2	-21.1	-1.00787
rno-miR-337-3p	0.675648	Fam155b	-19.7	-0.988496
rno-miR-337-3p	0.675648	Slc35f2	-19.8	-0.92518
rno-miR-337-3p	0.675648	Prkca	-18.8	-0.78052
rno-miR-337-3p	0.675648	Ampd3	-22.4	-0.780519
rno-miR-337-3p	0.675648	Arid3a	-19.3	-0.77418
rno-miR-337-3p	0.675648	Nt5dc3	-22	-0.722496
rno-miR-337-3p	0.675648	Fam174b	-25	-0.711006
mirnaid	Fold miRNA	genesymbol	energy	Fold mRNA
rno-miR-342-5p	1.02664	Crisp3	-20.7	-2.12888
rno-miR-342-5p	1.02664	Pcdh10	-25.2	-1.3088
rno-miR-342-5p	1.02664	Bicd1	-24.1	-1.08126
rno-miR-342-5p	1.02664	Slc34a2	-21.3	-1.00787
rno-miR-342-5p	1.02664	Trim16	-19.4	-1.00762
rno-miR-342-5p	1.02664	Triml1	-21	-1.00316
rno-miR-342-5p	1.02664	Susd2	-24.4	-0.994254
rno-miR-342-5p	1.02664	Rimbp2	-20.3	-0.926595
rno-miR-342-5p	1.02664	Slc35f2	-21.1	-0.92518
rno-miR-342-5p	1.02664	Pbld1	-22.5	-0.918974
rno-miR-342-5p	1.02664	Prlr	-20.3	-0.912718
rno-miR-342-5p	1.02664	Edem1	-22.6	-0.863164
rno-miR-342-5p	1.02664	Lhfpl2	-20.6	-0.844381
rno-miR-342-5p	1.02664	Gpr146	-20.4	-0.844333
rno-miR-342-5p	1.02664	Mboat2	-25	-0.828209
rno-miR-342-5p	1.02664	Prkca	-20.9	-0.78052
rno-miR-342-5p	1.02664	Chdh	-21.2	-0.768771
rno-miR-342-5p	1.02664	Brwd3	-22.9	-0.745495
rno-miR-342-5p	1.02664	Zmat3	-20.8	-0.742029
rno-miR-342-5p	1.02664	Glt1d1	-21.8	-0.73274
rno-miR-342-5p	1.02664	Fam174b	-21.9	-0.711006
rno-miR-342-5p	1.02664	Dmtn	-18.7	-0.702574
rno-miR-342-5p	1.02664	Babam2	-21.7	-0.683176
rno-miR-342-5p	1.02664	Ccdc186	-21.8	-0.674118
rno-miR-342-5p	1.02664	Klhl15	-19.7	-0.665075
mirnaid	Fold miRNA	genesymbol	energy	Fold mRNA
rno-miR-3553	-1.22606	Arnt2	-23.2	0.703242
rno-miR-3553	-1.22606	Tspan11	-24.1	0.755889
rno-miR-3553	-1.22606	Hsf2bp	-20.3	0.799247
rno-miR-3553	-1.22606	Angpt2	-18.9	0.820628
rno-miR-3553	-1.22606	Efcab2	-20.2	0.843833
rno-miR-3553	-1.22606	Igf2	-20	1.07386
rno-miR-3553	-1.22606	Tcerg1l	-21.8	1.0817
rno-miR-3553	-1.22606	Fam3d	-21.2	1.62568
rno-miR-3553	-1.22606	RGD1564899	-22.5	3.48041
mirnaid	Fold miRNA	genesymbol	energy	Fold mRNA
rno-miR-370-3p	0.802125	Slc6a6	-26.9	-1.02231
rno-miR-370-3p	0.802125	Fam155b	-30	-0.988496
rno-miR-370-3p	0.802125	Rimbp2	-30.4	-0.926595
rno-miR-370-3p	0.802125	Prlr	-23.3	-0.912718
rno-miR-370-3p	0.802125	Elmo1	-25.9	-0.844783
rno-miR-370-3p	0.802125	Kbtbd8	-23.6	-0.831027
rno-miR-370-3p	0.802125	Cdk6	-27.2	-0.787884
rno-miR-370-3p	0.802125	Gadd45g	-26.3	-0.786056
rno-miR-370-3p	0.802125	Prkca	-31.5	-0.78052
rno-miR-370-3p	0.802125	Ampd3	-26.1	-0.780519
rno-miR-370-3p	0.802125	Cd24	-22.2	-0.750589
rno-miR-370-3p	0.802125	Rmnd5a	-31.7	-0.744434
rno-miR-370-3p	0.802125	Rrm2	-22.6	-0.73513
rno-miR-370-3p	0.802125	Aff1	-31.5	-0.722363
rno-miR-370-3p	0.802125	Ddx3	-21.2	-0.704183
rno-miR-370-3p	0.802125	Ankrd37	-23.5	-0.676498
rno-miR-370-3p	0.802125	Ccdc186	-25.9	-0.674118
rno-miR-370-3p	0.802125	Alkbh8	-26.5	-0.666745
mirnaid	Fold miRNA	genesymbol	energy	Fold mRNA
rno-miR-376a-5p	0.697739	Pcdh10	-20.1	-1.3088
rno-miR-376a-5p	0.697739	Rimbp2	-18.1	-0.926595
rno-miR-376a-5p	0.697739	Aqp9	-24.4	-0.718337
rno-miR-376a-5p	0.697739	Fam174b	-20.7	-0.711006
mirnaid	Fold miRNA	genesymbol	energy	Fold mRNA
rno-miR-409a-5p	-0.912451	Nsun6	-22.5	0.680981
rno-miR-409a-5p	-0.912451	Orai2	-22.6	0.722731
rno-miR-409a-5p	-0.912451	Il2rb	-19.5	0.735776
rno-miR-409a-5p	-0.912451	Padi2	-19.6	0.750593
rno-miR-409a-5p	-0.912451	Gfra2	-21.5	0.754056
rno-miR-409a-5p	-0.912451	Drp2	-22.2	0.786734
rno-miR-409a-5p	-0.912451	Igf2bp2	-18.8	0.819209
rno-miR-409a-5p	-0.912451	Col17a1	-20.8	0.848555
rno-miR-409a-5p	-0.912451	Tp73	-21.5	0.889992
rno-miR-409a-5p	-0.912451	Igf2	-19.2	1.07386
rno-miR-409a-5p	-0.912451	Nsg2	-19	1.24917
rno-miR-409a-5p	-0.912451	Rxrg	-21.9	1.55036
rno-miR-409a-5p	-0.912451	Chadl	-23.9	1.60042
rno-miR-409a-5p	-0.912451	Trdn	-17.4	2.88332
mirnaid	Fold miRNA	genesymbol	energy	Fold mRNA
rno-miR-410-3p	0.791381	Nek10	-21.2	-1.28004
rno-miR-410-3p	0.791381	Slc6a6	-21.4	-1.02231
rno-miR-410-3p	0.791381	Dtna	-18.9	-0.79038
rno-miR-410-3p	0.791381	Aff1	-22.8	-0.722363
mirnaid	Fold miRNA	genesymbol	energy	Fold mRNA
rno-miR-411-3p	0.691445	Zmat3	-21.4	-0.742029
rno-miR-411-3p	0.691445	Fam174b	-17.8	-0.711006
mirnaid	Fold miRNA	genesymbol	energy	Fold mRNA
rno-miR-412-3p	1.24037	Slc6a6	-25.2	-1.02231
rno-miR-412-3p	1.24037	Wdr44	-20.9	-0.87184
rno-miR-412-3p	1.24037	Lhfpl2	-24.9	-0.844381
rno-miR-412-3p	1.24037	Ampd3	-20.7	-0.780519
rno-miR-412-3p	1.24037	Arid3a	-25.8	-0.77418
rno-miR-412-3p	1.24037	Chdh	-24.5	-0.768771
rno-miR-412-3p	1.24037	Cd24	-23.4	-0.750589
rno-miR-412-3p	1.24037	Zmat3	-24.9	-0.742029
rno-miR-412-3p	1.24037	Mob3b	-22.7	-0.717579
rno-miR-412-3p	1.24037	Fam174b	-26.8	-0.711006
rno-miR-412-3p	1.24037	Alkbh8	-24.5	-0.666745
mirnaid	Fold miRNA	genesymbol	energy	Fold mRNA
rno-miR-412-5p	1.03185	Myt1	-18.6	-1.43357
rno-miR-412-5p	1.03185	Scd	-17.6	-1.05537
rno-miR-412-5p	1.03185	Rimbp2	-22.7	-0.926595
rno-miR-412-5p	1.03185	Brwd3	-19.3	-0.745495
rno-miR-412-5p	1.03185	Rrm2	-19	-0.73513
rno-miR-412-5p	1.03185	Aff1	-22.2	-0.722363
rno-miR-412-5p	1.03185	Mob3b	-19.4	-0.717579
rno-miR-412-5p	1.03185	Alkbh8	-21.4	-0.666745
mirnaid	Fold miRNA	genesymbol	energy	Fold mRNA
rno-miR-433-5p	1.1609	Dnah17	-21.2	-1.75905
rno-miR-433-5p	1.1609	Snca	-20.1	-1.18571
rno-miR-433-5p	1.1609	Slc6a6	-18.7	-1.02231
rno-miR-433-5p	1.1609	Trim16	-25.3	-1.00762
rno-miR-433-5p	1.1609	Edem1	-25.4	-0.863164
rno-miR-433-5p	1.1609	Lhfpl2	-24.5	-0.844381
rno-miR-433-5p	1.1609	Gadd45g	-17.9	-0.786056
rno-miR-433-5p	1.1609	Pde10a	-20.7	-0.741483
rno-miR-433-5p	1.1609	Glt1d1	-19.9	-0.73274
rno-miR-433-5p	1.1609	Aff1	-20.4	-0.722363
rno-miR-433-5p	1.1609	Mob3b	-17.5	-0.717579
rno-miR-433-5p	1.1609	Dmtn	-18.6	-0.702574
rno-miR-433-5p	1.1609	Ankrd37	-19.1	-0.676498
mirnaid	Fold miRNA	genesymbol	energy	Fold mRNA
rno-miR-452-5p	0.810457	Dnah17	-20.3	-1.75905
rno-miR-452-5p	0.810457	Ocm2	-18.8	-1.60735
rno-miR-452-5p	0.810457	Scd	-19.6	-1.05537
rno-miR-452-5p	0.810457	Dtx3l	-20.9	-1.03713
rno-miR-452-5p	0.810457	Kbtbd8	-21.1	-0.831027
rno-miR-452-5p	0.810457	Dtna	-20.7	-0.79038
rno-miR-452-5p	0.810457	Prkca	-23	-0.78052
rno-miR-452-5p	0.810457	Rmnd5a	-21.3	-0.744434
rno-miR-452-5p	0.810457	Zmat3	-20.9	-0.742029
rno-miR-452-5p	0.810457	Mical2	-21.1	-0.720941
rno-miR-452-5p	0.810457	Ccdc186	-20.6	-0.674118
mirnaid	Fold miRNA	genesymbol	energy	Fold mRNA
rno-miR-483-3p	1.55386	Rnf183	-24.1	-1.78806
rno-miR-483-3p	1.55386	Nek10	-27.8	-1.28004
rno-miR-483-3p	1.55386	Plg	-24.3	-1.14201
rno-miR-483-3p	1.55386	Gan	-28.4	-1.12164
rno-miR-483-3p	1.55386	Scd	-24	-1.05537
rno-miR-483-3p	1.55386	Slc6a6	-33.3	-1.02231
rno-miR-483-3p	1.55386	Slc34a2	-22.5	-1.00787
rno-miR-483-3p	1.55386	Rimbp2	-27.7	-0.926595
rno-miR-483-3p	1.55386	Efna3	-28.7	-0.828569
rno-miR-483-3p	1.55386	S100a6	-22.4	-0.817598
rno-miR-483-3p	1.55386	Cd38	-26.3	-0.817088
rno-miR-483-3p	1.55386	Cdk6	-30.1	-0.787884
rno-miR-483-3p	1.55386	Prkca	-31.6	-0.78052
rno-miR-483-3p	1.55386	Rmnd5a	-26.3	-0.744434
rno-miR-483-3p	1.55386	Pde10a	-25.5	-0.741483
rno-miR-483-3p	1.55386	Glt1d1	-30.2	-0.73274
mirnaid	Fold miRNA	genesymbol	energy	Fold mRNA
rno-miR-483-5p	1.36008	Nek10	-21.1	-1.28004
rno-miR-483-5p	1.36008	Syn1	-21.2	-1.11409
rno-miR-483-5p	1.36008	Susd2	-22.4	-0.994254
rno-miR-483-5p	1.36008	Fam155b	-23.5	-0.988496
rno-miR-483-5p	1.36008	Kcnq2	-19.7	-0.909318
rno-miR-483-5p	1.36008	Edem1	-27.3	-0.863164
rno-miR-483-5p	1.36008	Lhfpl2	-19.5	-0.844381
rno-miR-483-5p	1.36008	Cd38	-26.2	-0.817088
rno-miR-483-5p	1.36008	Dtna	-25.8	-0.79038
rno-miR-483-5p	1.36008	Prkca	-21.7	-0.78052
rno-miR-483-5p	1.36008	Cd24	-18.7	-0.750589
rno-miR-483-5p	1.36008	Rmnd5a	-22.5	-0.744434
rno-miR-483-5p	1.36008	Zmat3	-25.8	-0.742029
rno-miR-483-5p	1.36008	Lrrn2	-24.3	-0.736507
rno-miR-483-5p	1.36008	Olr59	-23.3	-0.721381
rno-miR-483-5p	1.36008	Fam174b	-24.8	-0.711006
rno-miR-483-5p	1.36008	Rnft1	-20	-0.675645
rno-miR-483-5p	1.36008	Stxbp6	-18.4	-0.66824
mirnaid	Fold miRNA	genesymbol	energy	Fold mRNA
rno-miR-493-5p	1.31003	Dnah17	-20.5	-1.75905
rno-miR-493-5p	1.31003	Zfp366	-18.9	-1.18849
rno-miR-493-5p	1.31003	Dnajb9	-17.6	-0.972997
rno-miR-493-5p	1.31003	Siglec1	-19.7	-0.85892
rno-miR-493-5p	1.31003	Diaph3	-20.5	-0.828125
rno-miR-493-5p	1.31003	Dtna	-15.8	-0.79038
rno-miR-493-5p	1.31003	Prkca	-17.6	-0.78052
rno-miR-493-5p	1.31003	Arid3a	-20.1	-0.77418
rno-miR-493-5p	1.31003	Brwd3	-21.2	-0.745495
rno-miR-493-5p	1.31003	Rmnd5a	-19.8	-0.744434
rno-miR-493-5p	1.31003	Lrrn2	-20.9	-0.736507
rno-miR-493-5p	1.31003	Slc22a23	-18.7	-0.723419
rno-miR-493-5p	1.31003	Aff1	-21.1	-0.722363
rno-miR-493-5p	1.31003	Olr59	-21.2	-0.721381
rno-miR-493-5p	1.31003	Fam174b	-22.9	-0.711006
rno-miR-493-5p	1.31003	Rnft1	-22.8	-0.675645
rno-miR-493-5p	1.31003	Cnnm2	-18.7	-0.674896
mirnaid	Fold miRNA	genesymbol	energy	Fold mRNA
rno-miR-496-3p	0.934636	Myt1	-19.7	-1.43357
rno-miR-496-3p	0.934636	Mboat2	-21.3	-0.828209
mirnaid	Fold miRNA	genesymbol	energy	Fold mRNA
rno-miR-501-5p	0.94374	Dnah17	-23.6	-1.75905
rno-miR-501-5p	0.94374	Nek10	-24.6	-1.28004
rno-miR-501-5p	0.94374	Scd	-20.1	-1.05537
rno-miR-501-5p	0.94374	Slc6a6	-24	-1.02231
rno-miR-501-5p	0.94374	Slc34a2	-22.5	-1.00787
rno-miR-501-5p	0.94374	Fam155b	-24.4	-0.988496
rno-miR-501-5p	0.94374	Nnat	-23.3	-0.950229
rno-miR-501-5p	0.94374	Rimbp2	-20.7	-0.926595
rno-miR-501-5p	0.94374	Edem1	-21	-0.863164
rno-miR-501-5p	0.94374	Mboat2	-22.7	-0.828209
rno-miR-501-5p	0.94374	Prkca	-23.8	-0.78052
rno-miR-501-5p	0.94374	Arid3a	-25.5	-0.77418
rno-miR-501-5p	0.94374	Slc22a23	-22.8	-0.723419
rno-miR-501-5p	0.94374	Aqp9	-22.3	-0.718337
rno-miR-501-5p	0.94374	Ficd	-23.6	-0.714536
rno-miR-501-5p	0.94374	Fam174b	-24.9	-0.711006
rno-miR-501-5p	0.94374	Rnft1	-20.9	-0.675645
rno-miR-501-5p	0.94374	Arhgef19	-23.7	-0.672281
mirnaid	Fold miRNA	genesymbol	energy	Fold mRNA
rno-miR-540-3p	0.916188	Myt1	-28.8	-1.43357
rno-miR-540-3p	0.916188	Tpsb2	-23.6	-1.35313
rno-miR-540-3p	0.916188	Scd	-24	-1.05537
rno-miR-540-3p	0.916188	Fggy	-21.7	-0.967338
rno-miR-540-3p	0.916188	Rimbp2	-29.4	-0.926595
rno-miR-540-3p	0.916188	Elmo1	-26.9	-0.844783
rno-miR-540-3p	0.916188	Pkib	-19	-0.832999
rno-miR-540-3p	0.916188	Dtna	-25.8	-0.79038
rno-miR-540-3p	0.916188	Gadd45g	-27.3	-0.786056
rno-miR-540-3p	0.916188	Osgin1	-28.2	-0.782577
rno-miR-540-3p	0.916188	Cd24	-26.7	-0.750589
rno-miR-540-3p	0.916188	Brwd3	-22.9	-0.745495
rno-miR-540-3p	0.916188	Rmnd5a	-31.2	-0.744434
rno-miR-540-3p	0.916188	Zmat3	-23.7	-0.742029
rno-miR-540-3p	0.916188	Aff1	-28	-0.722363
rno-miR-540-3p	0.916188	Fam174b	-26.7	-0.711006
rno-miR-540-3p	0.916188	Alkbh8	-25.8	-0.666745
mirnaid	Fold miRNA	genesymbol	energy	Fold mRNA
rno-miR-543-3p	0.830779	Cbx2	-21.8	-1.81191
rno-miR-543-3p	0.830779	Snca	-17.9	-1.18571
rno-miR-543-3p	0.830779	Bicd1	-23.9	-1.08126
rno-miR-543-3p	0.830779	Rimbp2	-24.7	-0.926595
rno-miR-543-3p	0.830779	Arid3a	-18.9	-0.77418
rno-miR-543-3p	0.830779	Slc16a4	-17.9	-0.749975
mirnaid	Fold miRNA	genesymbol	energy	Fold mRNA
rno-miR-6328	-0.761041	Mxra7	-32	0.673024
rno-miR-6328	-0.761041	Msantd3	-25.2	0.698837
rno-miR-6328	-0.761041	Limd2	-25.8	0.699447
rno-miR-6328	-0.761041	Arnt2	-27.6	0.703242
rno-miR-6328	-0.761041	Arhgap45	-28.1	0.707673
rno-miR-6328	-0.761041	Trim29	-29.3	0.718701
rno-miR-6328	-0.761041	Fabp5	-22.4	0.733669
rno-miR-6328	-0.761041	Klhdc8a	-28.9	0.741382
rno-miR-6328	-0.761041	Dus4l	-24.8	0.741863
rno-miR-6328	-0.761041	Pheta2	-29.7	0.745181
rno-miR-6328	-0.761041	Diras3	-28.4	0.753789
rno-miR-6328	-0.761041	Nrep	-22.4	0.755747
rno-miR-6328	-0.761041	Patz1	-31.7	0.770877
rno-miR-6328	-0.761041	Sema4g	-28	0.774971
rno-miR-6328	-0.761041	Drp2	-28.9	0.786734
rno-miR-6328	-0.761041	RGD1307461	-24.1	0.794077
rno-miR-6328	-0.761041	Ndrg2	-29.8	0.810778
rno-miR-6328	-0.761041	Angpt2	-24.7	0.820628
rno-miR-6328	-0.761041	Gpr37l1	-27.2	0.822507
rno-miR-6328	-0.761041	Stk32c	-27.5	0.835994
rno-miR-6328	-0.761041	Ovol1	-27	0.838679
rno-miR-6328	-0.761041	Padi1	-29.9	0.842198
rno-miR-6328	-0.761041	Arhgap25	-25.7	0.860373
rno-miR-6328	-0.761041	Rgs14	-26.9	0.871014
rno-miR-6328	-0.761041	Dcx	-25.9	0.884134
rno-miR-6328	-0.761041	Tp73	-28.1	0.889992
rno-miR-6328	-0.761041	Nxnl2	-26.3	0.892647
rno-miR-6328	-0.761041	Cntfr	-27.3	0.910636
rno-miR-6328	-0.761041	Cabp7	-33.6	0.918703
rno-miR-6328	-0.761041	Abcg1	-32.1	0.921545
rno-miR-6328	-0.761041	LOC691995	-26.7	0.958132
rno-miR-6328	-0.761041	Iapp	-27.1	0.974867
rno-miR-6328	-0.761041	Peg3	-27.8	0.980349
rno-miR-6328	-0.761041	Igf2	-29.1	1.07386
rno-miR-6328	-0.761041	Chrna4	-27.6	1.2068
rno-miR-6328	-0.761041	Nsg2	-31	1.24917
rno-miR-6328	-0.761041	Rtn2	-26.7	1.29141
rno-miR-6328	-0.761041	Chac1	-28.7	1.39112
rno-miR-6328	-0.761041	Prmt8	-28.9	1.45046
rno-miR-6328	-0.761041	Ankrd23	-27.9	1.47719
rno-miR-6328	-0.761041	Fam3d	-25.7	1.62568
rno-miR-6328	-0.761041	Capn13	-29	1.63962
rno-miR-6328	-0.761041	Ass1	-27.2	1.76731
rno-miR-6328	-0.761041	Mcoln2	-22.7	1.88017
rno-miR-6328	-0.761041	Tbx1	-28.1	2.08874
rno-miR-6328	-0.761041	Mylk2	-31.4	2.65557
rno-miR-6328	-0.761041	Cav3	-24.6	6.39371
rno-miR-6328	-0.761041	Sypl2	-26.3	7.16965
mirnaid	Fold miRNA	genesymbol	energy	Fold mRNA
rno-miR-6331	1.33561	Nek10	-23.9	-1.28004
rno-miR-6331	1.33561	Gan	-23.3	-1.12164
rno-miR-6331	1.33561	Scd	-19.6	-1.05537
rno-miR-6331	1.33561	Rtn4ip1	-21.2	-1.02915
rno-miR-6331	1.33561	Susd2	-22.2	-0.994254
rno-miR-6331	1.33561	Fam155b	-21.3	-0.988496
rno-miR-6331	1.33561	Fgfbp1	-20.4	-0.914767
rno-miR-6331	1.33561	Lhfpl2	-26.3	-0.844381
rno-miR-6331	1.33561	Diaph3	-24.1	-0.828125
rno-miR-6331	1.33561	Osgin1	-23.5	-0.782577
rno-miR-6331	1.33561	Mob3b	-24.6	-0.717579
rno-miR-6331	1.33561	Dmtn	-24.8	-0.702574
rno-miR-6331	1.33561	Ccdc186	-22.4	-0.674118
rno-miR-6331	1.33561	Alkbh8	-23.2	-0.666745
mirnaid	Fold miRNA	genesymbol	energy	Fold mRNA
rno-miR-666-3p	0.694024	Slc6a6	-27.2	-1.02231
rno-miR-666-3p	0.694024	Pnma5	-27.8	-0.925127
rno-miR-666-3p	0.694024	Kcnq2	-28.3	-0.909318
rno-miR-666-3p	0.694024	Cdkl5	-24.8	-0.837044
rno-miR-666-3p	0.694024	Aqp9	-24.8	-0.718337
rno-miR-666-3p	0.694024	Ddx3	-22.6	-0.704183
rno-miR-666-3p	0.694024	Babam2	-23.3	-0.683176
rno-miR-666-3p	0.694024	Prss30	-28.3	-0.679424
rno-miR-666-3p	0.694024	Ccdc186	-28.4	-0.674118
mirnaid	Fold miRNA	genesymbol	energy	Fold mRNA
rno-miR-666-5p	0.956255	Dtx3l	-22.2	-1.03713
rno-miR-666-5p	0.956255	Nnat	-23	-0.950229
rno-miR-666-5p	0.956255	Lhfpl2	-22.5	-0.844381
rno-miR-666-5p	0.956255	Kbtbd8	-20.5	-0.831027
rno-miR-666-5p	0.956255	Zc2hc1c	-23.2	-0.823794
rno-miR-666-5p	0.956255	Apol9a	-21.8	-0.810637
rno-miR-666-5p	0.956255	Prkca	-23.5	-0.78052
rno-miR-666-5p	0.956255	Arid3a	-24.1	-0.77418
rno-miR-666-5p	0.956255	Nbeal1	-21.5	-0.751097
rno-miR-666-5p	0.956255	Rmnd5a	-23.8	-0.744434
rno-miR-666-5p	0.956255	Zmat3	-25.3	-0.742029
rno-miR-666-5p	0.956255	Slc22a23	-27.4	-0.723419
rno-miR-666-5p	0.956255	Adra2a	-25.1	-0.662301
mirnaid	Fold miRNA	genesymbol	energy	Fold mRNA
rno-miR-742-5p	-0.926259	Adamts16	-20.7	0.675705
rno-miR-742-5p	-0.926259	Msantd3	-18	0.698837
rno-miR-742-5p	-0.926259	Arnt2	-18.9	0.703242
rno-miR-742-5p	-0.926259	Sema4g	-20	0.774971
rno-miR-742-5p	-0.926259	Drp2	-18.9	0.786734
rno-miR-742-5p	-0.926259	Slc41a3	-18.4	0.843243
rno-miR-742-5p	-0.926259	Nlrc4	-20.4	0.945443
rno-miR-742-5p	-0.926259	Peg3	-16.8	0.980349
rno-miR-742-5p	-0.926259	Camk2b	-18.9	1.0373
rno-miR-742-5p	-0.926259	Vash2	-20.3	1.12623
rno-miR-742-5p	-0.926259	Fam198a	-23.1	1.18762
rno-miR-742-5p	-0.926259	Anxa8	-20.7	1.57769
rno-miR-742-5p	-0.926259	Tmem182	-19.6	1.70446
rno-miR-742-5p	-0.926259	RT1-Bb	-19	1.97827
mirnaid	Fold miRNA	genesymbol	energy	Fold mRNA
rno-miR-743b-3p	-0.789548	Eva1a	-17.4	0.829415
rno-miR-743b-3p	-0.789548	Rgs14	-16	0.871014
rno-miR-743b-3p	-0.789548	Mybph	-15.4	3.07263
mirnaid	Fold miRNA	genesymbol	energy	Fold mRNA
rno-miR-7a-5p	-0.952813	Npr2	-19.2	0.665115
rno-miR-7a-5p	-0.952813	Cavin3	-16.4	0.674301
rno-miR-7a-5p	-0.952813	Dus4l	-19	0.741863
rno-miR-7a-5p	-0.952813	Anks6	-15.9	0.749908
rno-miR-7a-5p	-0.952813	Drp2	-19	0.786734
rno-miR-7a-5p	-0.952813	Lonrf3	-20.4	0.792571
rno-miR-7a-5p	-0.952813	Ntrk2	-19.4	0.822386
rno-miR-7a-5p	-0.952813	Ovol1	-22.5	0.838679
rno-miR-7a-5p	-0.952813	Arhgap25	-15.3	0.860373
rno-miR-7a-5p	-0.952813	Slc12a8	-17.6	0.869107
rno-miR-7a-5p	-0.952813	Igf2	-19.6	1.07386
mirnaid	Fold miRNA	genesymbol	energy	Fold mRNA
rno-miR-871-3p	-1.36686	Dok1	-22.6	0.664362
rno-miR-871-3p	-1.36686	Cyp1b1	-21.4	0.669529
rno-miR-871-3p	-1.36686	Arhgap45	-22.7	0.707673
rno-miR-871-3p	-1.36686	Il2rb	-19.7	0.735776
rno-miR-871-3p	-1.36686	Slc16a14	-20.2	0.75176
rno-miR-871-3p	-1.36686	Usp13	-20	0.753633
rno-miR-871-3p	-1.36686	Gfra2	-22.1	0.754056
rno-miR-871-3p	-1.36686	Spon1	-22.4	0.771403
rno-miR-871-3p	-1.36686	Hsf2bp	-19.6	0.799247
rno-miR-871-3p	-1.36686	Kank4	-21	0.809276
rno-miR-871-3p	-1.36686	Hpgd	-20	0.8166
rno-miR-871-3p	-1.36686	Igf2bp2	-20.3	0.819209
rno-miR-871-3p	-1.36686	Ntrk2	-19.7	0.822386
rno-miR-871-3p	-1.36686	Eva1a	-21.6	0.829415
rno-miR-871-3p	-1.36686	Lrp3	-20.2	0.874148
rno-miR-871-3p	-1.36686	Mef2c	-21.2	0.911054
rno-miR-871-3p	-1.36686	LOC691995	-18.4	0.958132
rno-miR-871-3p	-1.36686	Zbed3	-17.3	0.961884
rno-miR-871-3p	-1.36686	Prr15	-19.5	0.962247
rno-miR-871-3p	-1.36686	Homer2	-18.5	0.990801
rno-miR-871-3p	-1.36686	Igf2	-18.7	1.07386
rno-miR-871-3p	-1.36686	Jph1	-23	1.17385
rno-miR-871-3p	-1.36686	Rspo1	-20	1.20824
rno-miR-871-3p	-1.36686	Tnni1	-18.1	5.79891
rno-miR-871-3p	-1.36686	Cacna1s	-18.2	6.66926
mirnaid	Fold miRNA	genesymbol	energy	Fold mRNA
rno-miR-96-5p	-0.796603	Cacnb1	-21	0.691219
rno-miR-96-5p	-0.796603	Mmp23	-18.1	0.70958
rno-miR-96-5p	-0.796603	Abca1	-26.6	0.726769
rno-miR-96-5p	-0.796603	Zbtb7c	-21.6	0.728557
rno-miR-96-5p	-0.796603	Anks6	-19.3	0.749908
rno-miR-96-5p	-0.796603	Diras3	-29.3	0.753789
rno-miR-96-5p	-0.796603	Gpihbp1	-21.5	0.775722
rno-miR-96-5p	-0.796603	Peg12	-18.6	0.783692
rno-miR-96-5p	-0.796603	Unc5c	-20.8	0.797694
rno-miR-96-5p	-0.796603	Mamstr	-17.1	0.869717
rno-miR-96-5p	-0.796603	Cryab	-22.4	0.871506
rno-miR-96-5p	-0.796603	Dcx	-24.4	0.884134
rno-miR-96-5p	-0.796603	Tmeff1	-22.4	0.887783
rno-miR-96-5p	-0.796603	Abcg1	-19.5	0.921545
rno-miR-96-5p	-0.796603	Adamts15	-20.3	0.970043
rno-miR-96-5p	-0.796603	Ngfr	-19.3	0.986825
rno-miR-96-5p	-0.796603	Slc25a48	-21.2	0.987117
rno-miR-96-5p	-0.796603	Camk2b	-22.8	1.0373
rno-miR-96-5p	-0.796603	Sectm1a	-20	1.13259
rno-miR-96-5p	-0.796603	Fam198a	-20.2	1.18762
rno-miR-96-5p	-0.796603	Zfp428	-19.5	1.41767
rno-miR-96-5p	-0.796603	Aqp4	-18.8	1.97616
rno-miR-96-5p	-0.796603	Mb	-23.4	6.76047
mirnaid	Fold miRNA	genesymbol	energy	Fold mRNA
rno-miR-99a-5p	-1.03303	Adamts16	-23.8	0.675705
rno-miR-99a-5p	-1.03303	Ppfia4	-20.5	0.699909
rno-miR-99a-5p	-1.03303	Arnt2	-20.3	0.703242
rno-miR-99a-5p	-1.03303	Slc16a3	-19.1	0.739781
rno-miR-99a-5p	-1.03303	Frat2	-21.5	0.750492
rno-miR-99a-5p	-1.03303	Tspan11	-17.9	0.755889
rno-miR-99a-5p	-1.03303	Drp2	-17.4	0.786734
rno-miR-99a-5p	-1.03303	Sema6c	-18.6	0.828408
rno-miR-99a-5p	-1.03303	Padi1	-19.6	0.842198
rno-miR-99a-5p	-1.03303	Hbegf	-18	0.861941
rno-miR-99a-5p	-1.03303	Dcx	-18.8	0.884134
rno-miR-99a-5p	-1.03303	Nlrc4	-17.2	0.945443
rno-miR-99a-5p	-1.03303	Slc25a48	-21.5	0.987117
rno-miR-99a-5p	-1.03303	Sgcg	-20.1	1.3594
rno-miR-99a-5p	-1.03303	Zfp428	-22.1	1.41767
rno-miR-99a-5p	-1.03303	Chrna5	-18.8	1.60449
mirnaid	Fold miRNA	genesymbol	energy	Fold mRNA
rno-miR-99b-5p	-0.924951	Cyp1b1	-19.7	0.669529
rno-miR-99b-5p	-0.924951	Ppfia4	-25.5	0.699909
rno-miR-99b-5p	-0.924951	Arnt2	-21	0.703242
rno-miR-99b-5p	-0.924951	Gpc2	-20.9	0.718042
rno-miR-99b-5p	-0.924951	Slc16a3	-25.5	0.739781
rno-miR-99b-5p	-0.924951	Pheta2	-21	0.745181
rno-miR-99b-5p	-0.924951	Slc16a14	-22.1	0.75176
rno-miR-99b-5p	-0.924951	Tspan11	-21.7	0.755889
rno-miR-99b-5p	-0.924951	Spon1	-22.5	0.771403
rno-miR-99b-5p	-0.924951	Epdr1	-21.5	0.786167
rno-miR-99b-5p	-0.924951	Ndrg2	-22.2	0.810778
rno-miR-99b-5p	-0.924951	Wnt4	-17.6	0.957892
rno-miR-99b-5p	-0.924951	Camk2b	-21.7	1.0373
rno-miR-99b-5p	-0.924951	Slc30a2	-22.3	1.13521
rno-miR-99b-5p	-0.924951	Pappa2	-21.4	1.22302
rno-miR-99b-5p	-0.924951	Mia	-18.2	1.42598
rno-miR-99b-5p	-0.924951	Aqp4	-20	1.97616

## Sheet: Table S5
Supplementary Table 5. miRNA expression data in patients with prostate cancer (PCa) (PRAD-TCGA data)
ID	logFC	AveExpr	t	P.Value	adj.P.Val
hsa-miR-1282	-3.6539	0.84856	-11.786	8.6138e-29	4.3474e-27
hsa-miR-490-3p	-2.8688	-1.7478	-9.6674	1.5113e-20	3.4124e-19
hsa-miR-187-3p	-2.6943	2.2375	-10.132	2.9115e-22	8.0582e-21
hsa-miR-184	-2.6472	-0.23252	-9.6364	1.9578e-20	4.3071e-19
hsa-miR-146a-3p	-2.0476	1.2371	-7.1588	2.5725e-12	2.3481e-11
hsa-miR-675-3p	-1.8494	0.24969	-6.3569	4.2766e-10	3.1632e-09
hsa-miR-221-5p	-1.7382	-0.85948	-9.7657	6.6173e-21	1.5771e-19
hsa-miR-23c	-1.7377	1.075	-9.839	3.5617e-21	8.988e-20
hsa-miR-206	-1.7015	-0.19754	-3.377	0.00078368	0.0021551
hsa-miR-221-3p	-1.6478	7.3996	-12.438	1.5893e-31	1.049e-29
hsa-miR-4737	-1.6244	-1.4326	-6.3383	4.7886e-10	3.4819e-09
hsa-miR-488-3p	-1.6161	-2.2518	-8.2292	1.3323e-15	1.9375e-14
hsa-miR-187-5p	-1.611	-3.0905	-11.398	3.3327e-27	1.505e-25
hsa-miR-205-5p	-1.6072	8.5736	-4.9982	7.7517e-07	3.5533e-06
hsa-miR-4770	-1.5918	1.5157	-8.5028	1.694e-16	2.8498e-15
hsa-miR-6510-3p	-1.5697	1.63	-4.9066	1.2174e-06	5.4401e-06
hsa-miR-136-3p	-1.5075	2.9199	-10.388	3.1311e-23	9.9501e-22
hsa-miR-203b-3p	-1.488	-0.018839	-6.269	7.2703e-10	5.1886e-09
hsa-miR-891a-5p	-1.4869	1.1784	-6.0582	2.5297e-09	1.6568e-08
hsa-miR-144-3p	-1.4848	-0.36098	-7.2271	1.6267e-12	1.5206e-11
hsa-miR-1260b	-1.4638	-0.82737	-7.496	2.5934e-13	2.6809e-12
hsa-miR-338-5p	-1.423	0.70327	-8.4134	3.341e-16	5.3085e-15
hsa-miR-204-5p	-1.4145	3.7846	-9.3902	1.5023e-19	3.0689e-18
hsa-miR-514a-3p	-1.3761	-0.82208	-5.6308	2.8433e-08	1.5841e-07
hsa-miR-222-3p	-1.3664	5.3031	-11.348	5.3022e-27	2.2746e-25
hsa-miR-6843-3p	-1.3625	-2.3619	-8.3863	4.1001e-16	6.3961e-15
hsa-miR-378c	-1.3545	-0.60461	-8.3277	6.3775e-16	9.5999e-15
hsa-miR-892a	-1.3417	-3.0992	-7.901	1.4779e-14	1.786e-13
hsa-miR-3195	-1.3383	3.0875	-6.5055	1.7217e-10	1.3308e-09
hsa-miR-378g	-1.3344	-0.71594	-7.5379	1.9379e-13	2.0783e-12
hsa-miR-6832-3p	-1.3313	-2.9432	-8.2267	1.3575e-15	1.9413e-14
hsa-miR-3193	-1.3156	-2.331	-7.5632	1.6244e-13	1.7642e-12
hsa-miR-181b-2-3p	-1.2983	-1.7693	-6.8944	1.4662e-11	1.2333e-10
hsa-miR-378d	-1.2942	-2.2595	-7.64	9.4866e-14	1.071e-12
hsa-miR-542-5p	-1.2694	-1.0445	-7.3953	5.1896e-13	5.118e-12
hsa-miR-145-3p	-1.2682	6.9152	-11.52	1.0627e-27	5.0655e-26
hsa-miR-3681-3p	-1.2641	0.54405	-6.171	1.304e-09	8.8094e-09
hsa-miR-378h	-1.2602	-3.0578	-8.4173	3.2449e-16	5.2531e-15
hsa-miR-450b-5p	-1.2601	1.649	-8.0293	5.8194e-15	7.3427e-14
hsa-miR-323b-3p	-1.2581	-1.0102	-6.2679	7.3172e-10	5.1886e-09
hsa-miR-378f	-1.2418	-0.76724	-6.8609	1.821e-11	1.5023e-10
hsa-miR-6499-5p	-1.2232	-2.7672	-7.0691	4.6687e-12	4.1726e-11
hsa-miR-143-5p	-1.219	6.7276	-8.5309	1.3667e-16	2.3452e-15
hsa-miR-205-3p	-1.2065	-1.6672	-6.0003	3.5408e-09	2.2672e-08
hsa-miR-767-5p	-1.1869	-2.5344	-5.5414	4.6285e-08	2.4363e-07
hsa-miR-133a-5p	-1.1818	-0.61941	-6.9568	9.7668e-12	8.6391e-11
hsa-miR-889-3p	-1.178	3.1804	-10.759	1.1543e-24	4.2834e-23
hsa-miR-6718-5p	-1.161	-2.0285	-5.8966	6.4249e-09	3.8281e-08
hsa-miR-222-5p	-1.1589	0.33383	-8.9605	4.8108e-18	9.1726e-17
hsa-miR-143-3p	-1.1364	18.819	-8.6811	4.2986e-17	7.527e-16
hsa-miR-760	-1.1304	-0.58922	-7.4287	4.1263e-13	4.1167e-12
hsa-miR-299-3p	-1.1297	-1.5284	-6.4616	2.2565e-10	1.7286e-09
hsa-miR-10a-3p	-1.1159	-2.2146	-6.1988	1.1059e-09	7.5907e-09
hsa-miR-496	-1.1009	-0.81374	-7.1636	2.4912e-12	2.2984e-11
hsa-miR-548an	-1.0756	-3.2179	-6.9011	1.4037e-11	1.1925e-10
hsa-miR-31-3p	-1.0735	-0.45383	-4.9258	1.1079e-06	5.0031e-06
hsa-miR-134-3p	-1.0678	-1.6846	-5.9089	5.9906e-09	3.5944e-08
hsa-miR-296-5p	-1.0645	-0.773	-6.436	2.6401e-10	2.0046e-09
hsa-miR-944	-1.064	0.76524	-4.6437	4.2707e-06	1.7962e-05
hsa-miR-6761-5p	-1.0506	-1.0023	-6.7669	3.3288e-11	2.6944e-10
hsa-miR-1258	-1.0412	-0.10627	-5.0787	5.1849e-07	2.4177e-06
hsa-miR-934	-1.0204	-0.89714	-4.4314	1.1268e-05	4.4554e-05
hsa-miR-196a-5p	-1.0169	1.0658	-5.3103	1.5819e-07	7.6682e-07
hsa-miR-452-5p	-1.0117	4.4827	-8.2108	1.5275e-15	2.0803e-14
hsa-miR-3677-5p	-1.0084	-0.93451	-6.3399	4.7422e-10	3.4776e-09
hsa-miR-330-3p	-1.0012	0.42211	-8.4382	2.7687e-16	4.5684e-15
hsa-miR-135b-5p	-0.98513	-0.65434	-4.5524	6.5135e-06	2.674e-05
hsa-miR-1224-5p	-0.97249	-1.9132	-4.3194	1.8517e-05	7.0299e-05
hsa-miR-378i	-0.95324	-2.7354	-5.5748	3.8613e-08	2.0968e-07
hsa-miR-125b-1-3p	-0.94898	0.043116	-7.2268	1.6305e-12	1.5206e-11
hsa-miR-379-5p	-0.94835	8.5315	-8.7199	3.1809e-17	5.6859e-16
hsa-miR-493-3p	-0.94469	1.4568	-7.7596	4.0701e-14	4.7191e-13
hsa-miR-3622a-3p	-0.93367	-1.514	-5.4053	9.5941e-08	4.7582e-07
hsa-miR-378a-5p	-0.93189	5.2253	-8.9221	6.5162e-18	1.1896e-16
hsa-miR-508-3p	-0.92351	0.55006	-3.6952	0.00024137	0.00072664
hsa-miR-34c-3p	-0.89529	0.47014	-5.7432	1.5262e-08	8.8478e-08
hsa-miR-509-3p	-0.88758	-1.3454	-3.5689	0.00038931	0.0011285
hsa-miR-455-5p	-0.88274	3.7284	-7.5987	1.2674e-13	1.3942e-12
hsa-miR-378a-3p	-0.87747	8.7509	-7.8142	2.7572e-14	3.2857e-13
hsa-miR-4786-3p	-0.87396	-2.8422	-5.5766	3.8225e-08	2.089e-07
hsa-miR-4787-3p	-0.87277	-2.1893	-5.323	1.4798e-07	7.214e-07
hsa-miR-369-3p	-0.86754	1.3297	-6.8439	2.032e-11	1.6604e-10
hsa-miR-488-5p	-0.85841	-3.0778	-5.7935	1.152e-08	6.7237e-08
hsa-miR-6129	-0.85212	-3.2145	-5.6663	2.338e-08	1.3198e-07
hsa-miR-299-5p	-0.8466	0.006213	-5.9564	4.5617e-09	2.8362e-08
hsa-miR-1-3p	-0.84531	7.3135	-5.562	4.1392e-08	2.2196e-07
hsa-miR-1247-3p	-0.83983	3.8086	-4.4891	8.6916e-06	3.5011e-05
hsa-miR-411-5p	-0.83934	2.4293	-6.9282	1.1766e-11	1.0095e-10
hsa-miR-758-5p	-0.83283	1.6837	-6.2447	8.4111e-10	5.9154e-09
hsa-miR-873-5p	-0.83129	-1.5054	-4.072	5.3344e-05	0.00018381
hsa-miR-377-3p	-0.82677	-0.81661	-5.5156	5.3191e-08	2.7828e-07
hsa-miR-129-5p	-0.79193	0.63324	-3.903	0.0001066	0.00035449
hsa-miR-379-3p	-0.79043	-1.5323	-4.912	1.1852e-06	5.3242e-06
hsa-miR-4421	-0.78419	-3.1606	-5.7355	1.5932e-08	9.174e-08
hsa-miR-4786-5p	-0.77354	-0.99538	-4.8244	1.8133e-06	8.0196e-06
hsa-miR-676-5p	-0.7717	-2.4888	-4.5239	7.4201e-06	3.003e-05
hsa-miR-3943	-0.77085	-2.3288	-4.2271	2.7647e-05	0.00010181
hsa-miR-410-3p	-0.77055	2.8824	-6.9498	1.0225e-11	8.9524e-11
hsa-miR-214-5p	-0.76969	-1.2265	-4.7578	2.4951e-06	1.0812e-05
hsa-miR-136-5p	-0.7665	3.6857	-5.4872	6.1966e-08	3.2028e-07
hsa-miR-551b-3p	-0.75816	-1.5246	-3.7572	0.00018985	0.0005945
hsa-miR-628-5p	-0.75751	2.0232	-8.2127	1.506e-15	2.0803e-14
hsa-miR-212-3p	-0.75749	2.1262	-7.441	3.7911e-13	3.8268e-12
hsa-miR-451a	-0.75712	5.7144	-4.5828	5.6628e-06	2.3538e-05
hsa-miR-139-3p	-0.75376	3.2061	-5.5449	4.5416e-08	2.4054e-07
hsa-miR-1271-5p	-0.74712	0.2733	-5.6921	2.0276e-08	1.1521e-07
hsa-miR-497-3p	-0.73372	-0.10456	-3.7874	0.0001687	0.0005366
hsa-miR-542-3p	-0.72861	6.1407	-5.2204	2.5216e-07	1.2155e-06
hsa-miR-125a-3p	-0.71918	0.49411	-5.9372	5.095e-09	3.145e-08
hsa-miR-383-5p	-0.71097	0.55165	-3.097	0.0020531	0.0051809
hsa-miR-331-3p	-0.70601	3.4449	-5.9974	3.6005e-09	2.2883e-08
hsa-miR-105-5p	-0.69041	-1.7063	-3.2526	0.0012124	0.003191
hsa-miR-6868-3p	-0.68694	-2.008	-3.5066	0.00049032	0.001393
hsa-miR-548h-5p	-0.67593	-2.8063	-4.4651	9.6851e-06	3.8831e-05
hsa-miR-522-5p__hsa-miR-523-5p__hsa-miR-519c-5p__hsa-miR-519b-5p__hsa-miR-519a-5p__hsa-miR-518e-5p	-0.67541	-1.5861	-2.6084	0.009341	0.020137
hsa-miR-654-5p	-0.67395	0.17355	-5.1757	3.1713e-07	1.5201e-06
hsa-miR-3064-5p	-0.67069	-2.8626	-4.1778	3.4152e-05	0.00012364
hsa-miR-139-5p	-0.66961	5.1821	-5.9839	3.8937e-09	2.4565e-08
hsa-miR-660-5p	0.66134	5.2715	6.8652	1.7709e-11	1.4751e-10
hsa-miR-5701	0.66297	4.7154	4.8684	1.4657e-06	6.5161e-06
hsa-miR-3142	0.66787	-2.8227	4.0952	4.8402e-05	0.00016882
hsa-miR-1275	0.6697	2.1945	3.4101	0.0006962	0.0019394
hsa-miR-5704	0.67297	-2.9705	4.3339	1.7372e-05	6.654e-05
hsa-miR-130b-5p	0.67366	1.6508	5.6436	2.6496e-08	1.4858e-07
hsa-miR-618	0.67671	-2.2298	3.5984	0.00034853	0.0010206
hsa-miR-203a-3p	0.67722	6.2745	4.6162	4.8521e-06	2.0308e-05
hsa-miR-3123	0.68191	0.14191	3.0997	0.0020344	0.005149
hsa-miR-503-5p	0.68715	0.33346	3.2782	0.0011094	0.002938
hsa-miR-5680	0.69174	-0.86292	3.5048	0.00049364	0.0013978
hsa-miR-3664-5p	0.69614	-2.5247	4.1016	4.7121e-05	0.00016502
hsa-miR-6723-5p	0.69674	0.95735	2.9242	0.0035933	0.0085878
hsa-miR-4508	0.69976	-1.03	3.4106	0.00069491	0.0019394
hsa-miR-4289	0.70337	-1.3005	3.7872	0.00016886	0.0005366
hsa-miR-589-3p	0.7072	1.1236	5.9178	5.6911e-09	3.4387e-08
hsa-miR-183-3p	0.71594	-1.9633	4.0439	5.9954e-05	0.00020494
hsa-miR-651-5p	0.71795	0.61721	6.0823	2.1983e-09	1.4621e-08
hsa-miR-1277-3p	0.71933	-1.3023	4.1474	3.8853e-05	0.00013948
hsa-miR-199b-5p	0.71964	6.8114	6.5439	1.3569e-10	1.0583e-09
hsa-miR-9-5p	0.71995	8.7037	3.3285	0.00093069	0.0025032
hsa-miR-3607-3p	0.72091	3.8112	3.7425	0.000201	0.00062484
hsa-miR-148b-5p	0.73195	0.095273	6.375	3.8332e-10	2.8599e-09
hsa-miR-7705	0.73569	-1.8742	4.1114	4.5233e-05	0.00015971
hsa-miR-4461	0.73822	0.18657	3.7007	0.00023624	0.00071371
hsa-miR-616-5p	0.73919	-1.0883	4.0445	5.9794e-05	0.00020494
hsa-miR-671-5p	0.74715	0.49275	6.4099	3.0983e-10	2.3319e-09
hsa-miR-4516	0.7478	4.6271	5.1632	3.3808e-07	1.6115e-06
hsa-miR-4484	0.74876	1.3857	3.8042	0.00015797	0.00050575
hsa-miR-548t-5p	0.75026	-2.3184	4.4083	1.2499e-05	4.8744e-05
hsa-miR-561-5p	0.75124	-0.62084	4.5434	6.787e-06	2.773e-05
hsa-miR-491-3p	0.77456	-0.39932	5.6099	3.1869e-08	1.7641e-07
hsa-miR-1304-3p	0.77674	2.8496	8.1014	3.4294e-15	4.5269e-14
hsa-miR-19b-1-5p	0.78629	1.6243	7.9286	1.2109e-14	1.4842e-13
hsa-miR-6715b-3p	0.787	-0.93805	2.7023	0.0070948	0.015609
hsa-miR-3065-3p	0.79115	4.9399	5.5976	3.4097e-08	1.8753e-07
hsa-miR-130b-3p	0.79642	2.3139	7.8064	2.9147e-14	3.4258e-13
hsa-miR-20b-3p	0.80667	2.383	5.0643	5.5746e-07	2.5854e-06
hsa-miR-126-3p	0.80705	9.7827	8.2174	1.4548e-15	2.0462e-14
hsa-miR-4661-5p	0.80873	-0.27453	5.3372	1.3739e-07	6.7363e-07
hsa-miR-6724-5p	0.81298	0.50513	4.7276	2.8787e-06	1.2347e-05
hsa-miR-200c-5p	0.81385	3.5788	6.06	2.5029e-09	1.6519e-08
hsa-miR-223-5p	0.81494	-1.0674	4.3702	1.4799e-05	5.7195e-05
hsa-miR-1255a	0.82511	-1.1057	4.6749	3.6899e-06	1.5596e-05
hsa-miR-149-3p	0.83209	-1.0621	4.1782	3.4087e-05	0.00012364
hsa-miR-19a-3p	0.83893	3.5133	6.3248	5.1939e-10	3.7449e-09
hsa-miR-4417	0.84394	-2.3363	3.8772	0.0001182	0.00038709
hsa-miR-362-5p	0.84485	2.1913	6.9431	1.068e-11	9.2557e-11
hsa-miR-1285-3p	0.84629	-1.083	4.4357	1.1057e-05	4.3919e-05
hsa-miR-320a	0.85428	8.4619	7.9798	8.3463e-15	1.0378e-13
hsa-miR-6852-5p	0.85462	-1.77	5.4733	6.6767e-08	3.4303e-07
hsa-miR-3614-5p	0.85826	-1.2772	4.6905	3.4302e-06	1.457e-05
hsa-miR-18b-5p	0.86252	-1.1739	4.307	1.9548e-05	7.3887e-05
hsa-miR-210-3p	0.87918	5.6566	4.0916	4.9142e-05	0.0001707
hsa-miR-363-5p	0.88068	-1.7799	4.7604	2.4644e-06	1.0738e-05
hsa-miR-146b-3p	0.88224	4.1403	8.1805	1.9132e-15	2.5648e-14
hsa-miR-3146	0.89287	-2.6353	4.5736	5.9083e-06	2.4372e-05
hsa-miR-3074-5p	0.90453	-1.7251	5.5718	3.9229e-08	2.1169e-07
hsa-miR-4485-3p	0.91166	0.047764	3.3321	0.00091876	0.0024867
hsa-miR-500b-3p	0.92193	-0.52743	6.6264	8.103e-11	6.4373e-10
hsa-miR-30b-3p	0.93643	1.6013	7.3396	7.5951e-13	7.322e-12
hsa-miR-1973	0.96714	-2.1325	4.1282	4.2136e-05	0.00015001
hsa-miR-3196	0.96801	1.7516	5.1131	4.359e-07	2.055e-06
hsa-miR-3687	0.97188	-1.1671	4.2361	2.6597e-05	9.8361e-05
hsa-miR-107	0.97762	1.7227	7.1017	3.7621e-12	3.3977e-11
hsa-miR-320b	0.98579	-0.0027365	5.8953	6.4739e-09	3.8308e-08
hsa-miR-4326	1.0021	0.12958	4.2409	2.6053e-05	9.6769e-05
hsa-miR-7-1-3p	1.008	3.7503	9.7233	9.458e-21	2.1932e-19
hsa-miR-363-3p	1.0195	7.3174	7.5248	2.1235e-13	2.2219e-12
hsa-miR-7641	1.0298	4.2957	5.434	8.2369e-08	4.1329e-07
hsa-miR-1291	1.039	-1.3806	6.0146	3.2592e-09	2.1185e-08
hsa-miR-3170	1.0638	-1.4676	6.2066	1.0556e-09	7.3038e-09
hsa-miR-574-5p	1.069	3.4415	9.1137	1.4168e-18	2.7627e-17
hsa-miR-106a-3p	1.0726	-0.21177	6.2289	9.2434e-10	6.4478e-09
hsa-miR-501-3p	1.0831	3.4645	9.4265	1.1148e-19	2.3329e-18
hsa-miR-663b	1.0997	-1.4473	5.3908	1.0362e-07	5.1098e-07
hsa-miR-18a-5p	1.1023	1.347	8.957	4.9444e-18	9.2224e-17
hsa-miR-4746-5p	1.1065	-0.082812	8.057	4.7538e-15	6.1799e-14
hsa-miR-19b-3p	1.124	6.6322	10.45	1.811e-23	5.9764e-22
hsa-miR-32-3p	1.1292	-0.84331	7.3417	7.4855e-13	7.2984e-12
hsa-miR-5683	1.1413	1.2405	5.4568	7.2928e-08	3.6807e-07
hsa-miR-1266-5p	1.152	1.8867	8.3602	4.9932e-16	7.6502e-15
hsa-miR-4449	1.161	-1.0562	5.4577	7.2574e-08	3.6807e-07
hsa-miR-25-3p	1.1768	12.266	14.092	8.2874e-39	1.0158e-36
hsa-miR-592	1.1791	-0.52344	4.7282	2.8707e-06	1.2347e-05
hsa-miR-4459	1.1832	-1.5511	6.6202	8.423e-11	6.6302e-10
hsa-miR-4488	1.1941	1.5292	5.1303	3.9952e-07	1.8939e-06
hsa-miR-5706	1.1983	-1.1098	6.1831	1.2136e-09	8.2639e-09
hsa-miR-1273e	1.2021	-0.91697	5.9668	4.2964e-09	2.6907e-08
hsa-miR-20b-5p	1.2088	6.8408	7.7355	4.8306e-14	5.5262e-13
hsa-miR-1273d	1.2157	-0.99019	5.4717	6.7357e-08	3.44e-07
hsa-miR-4668-3p	1.2172	-0.7094	8.0499	5.0045e-15	6.4087e-14
hsa-miR-619-5p	1.2268	1.1072	6.6325	7.8e-11	6.2546e-10
hsa-miR-500a-3p	1.2276	6.862	12.906	1.5318e-33	1.4603e-31
hsa-miR-449a	1.245	-1.8561	4.0729	5.3141e-05	0.00018381
hsa-miR-93-3p	1.2477	2.1042	10.755	1.1982e-24	4.2834e-23
hsa-miR-146b-5p	1.2631	7.2131	10.348	4.4501e-23	1.3636e-21
hsa-miR-4485-5p	1.2707	-1.7534	5.8427	8.7287e-09	5.1296e-08
hsa-miR-1273g-3p	1.2847	2.4403	7.3056	9.572e-13	9.1253e-12
hsa-miR-141-3p	1.3365	9.1631	10.602	4.6998e-24	1.613e-22
hsa-miR-425-5p	1.3772	5.9685	12.206	1.5273e-30	9.3604e-29
hsa-miR-1269a	1.3815	0.9291	2.739	0.0063599	0.014173
hsa-miR-708-5p	1.4095	2.7307	10.843	5.4004e-25	2.1061e-23
hsa-miR-20a-3p	1.4106	1.2918	11.262	1.1708e-26	4.7836e-25
hsa-miR-194-3p	1.4106	-0.15158	9.5716	3.3603e-20	7.2079e-19
hsa-miR-20a-5p	1.4795	7.2817	12.701	1.19e-32	1.021e-30
hsa-miR-200c-3p	1.5961	12.882	14.728	1.0008e-41	1.7175e-39
hsa-miR-93-5p	1.6342	11.091	16.674	5.7941e-51	2.4857e-48
hsa-miR-5694	1.6433	-1.7084	7.6353	9.8083e-14	1.0929e-12
hsa-miR-3651	1.6507	-1.1392	7.4659	3.1926e-13	3.261e-12
hsa-miR-17-5p	1.6944	2.5852	9.9859	1.0196e-21	2.651e-20
hsa-miR-5689	1.7016	0.10547	8.2561	1.0897e-15	1.612e-14
hsa-miR-4284	1.7162	2.06	7.531	2.0331e-13	2.1535e-12
hsa-miR-92a-1-5p	1.7583	0.091504	10.083	4.4462e-22	1.1921e-20
hsa-miR-5586-5p	1.7804	0.8225	12.469	1.1651e-31	8.3307e-30
hsa-miR-3653-5p	1.8359	-0.16483	9.2872	3.4859e-19	6.9557e-18
hsa-miR-5096	1.8808	2.9832	9.8331	3.7439e-21	9.178e-20
hsa-miR-106a-5p	1.9703	0.74765	10.16	2.2764e-22	6.5104e-21
hsa-miR-153-3p	1.9843	1.6377	12.144	2.7814e-30	1.4915e-28
hsa-miR-183-5p	1.9859	11.612	14.42	2.6197e-40	3.7461e-38
hsa-miR-96-5p	2.0502	3.9457	15.973	1.3811e-47	3.95e-45
hsa-miR-182-5p	2.125	13.297	15.471	3.3578e-45	7.2024e-43
hsa-miR-4791	2.1722	5.6439	14.051	1.272e-38	1.3642e-36
hsa-miR-153-5p	2.2739	3.8346	12.177	2.0142e-30	1.1521e-28
hsa-miR-4448	2.3981	4.1867	10.279	8.0742e-23	2.3889e-21
hsa-miR-375	2.6814	15.76	17.442	1.0122e-54	8.6843e-52
hsa-miR-615-3p	2.8817	-0.044769	12.514	7.486e-32	5.8391e-30

## Sheet: Table S6
Supplementary Table 6. Sequences of miRNAs in humans and rats
miR-452-5p																											miR-96-5p
Homo sapiens	-	-	A	A	C	U	G	U	U	U	G	C	A	G	A	G	G	A	A	A	C	U	G	A	-	-	Homo sapiens	-	U	U	U	G	G	C	A	C	U	A	G	C	A	C	A	U	U	U	U	U	G
Rattus norvegicus	-	-	A	A	C	U	G	U	U	U	G	C	A	G	A	G	G	A	A	A	C	U	G	A	G	-	Rattus norvegicus	-	U	U	U	G	G	C	A	C	U	A	G	C	A	C	A	U	U	U	U	U	G
miR-496-3p																											miR-410-3p
Homo sapiens	-	-	U	G	A	G	U	A	U	U	A	C	A	U	G	G	C	C	A	A	U	C	U	C	-	-	Homo sapiens	-	-	A	A	U	A	U	A	A	C	A	C	A	G	A	U	G	G	C	C	U	G
Rattus norvegicus	-	-	-	-	A	G	U	A	U	U	A	C	A	U	G	G	C	C	A	A	U	C	U	C	C	-	Rattus norvegicus	-	-	A	A	U	A	U	A	A	C	A	C	A	G	A	U	G	G	C	C	U	G
miR-1-3p																											miR-184
Homo sapiens	-	-	U	G	G	A	A	U	G	U	A	A	A	G	A	A	G	U	A	U	G	U	A	U	-	-	Homo sapiens	-	U	G	G	A	C	G	G	A	G	A	A	C	U	G	A	U	A	A	G	G	G
Rattus norvegicus	-	-	U	G	G	A	A	U	G	U	A	A	A	G	A	A	G	U	G	U	G	U	A	U	-	-	Rattus norvegicus	-	U	G	G	A	C	G	G	A	G	A	A	C	U	G	A	U	A	A	G	G	G
miR-141-3p																											miR-206-3p
Homo sapiens	-	-	U	A	A	C	A	C	U	G	U	C	U	G	G	U	A	A	A	G	A	U	G	G	-	-	Homo sapiens	-	U	G	G	A	A	U	G	U	A	A	G	G	A	A	G	U	G	U	G	U	G
Rattus norvegicus	-	-	U	A	A	C	A	C	U	G	U	C	U	G	G	U	A	A	A	G	A	U	G	G	-	-	Rattus norvegicus	-	U	G	G	A	A	U	G	U	A	A	G	G	A	A	G	U	G	U	G	U	G
[truncated: 3 more columns]

## Sheet: Table S7
Supplementary Table 7. Composition of the feed or Normoprotein and Low protein diet (AIN-93)
Ingredients	Control diet	Low protein diet
	(17% of protein g/kg)	(6 % of proteing/kg)
Casein (84% of protein)	202	71.5
Starch	397	480
Dextrin	130.5	159
Sucrose	100	121
L-cysteine	3	1
Fiber pH 101 or pH 102 (microcellulose)	50	50
Soy oil	70	70
Mixture of salts AIN93G *	35	35
Mixture of vitamins AIN93G *	10	10
Choline Hydrochloride or Choline Bitartrate	2.5	2.5
* To know the detailed composition of the salt and vitamin mix

## Sheet: Table S8
Supplementary Table 8. Sequence design of the primers that were used in the RTq-PCR reactions.
mRNA		Sequence
Gapdh	Forward	GCTCTCTGCTCCTCCCTGTTC
	Reverse	GAGGCTGGCACTGCACAA
Gusb	Forward	AAATTGTGGCCCGTGGAA
	Reverse	GGCACGCGGCACCTTA
Ar	Forward	TGCACCTGACCTGGTTTTCA
	Reverse	TCACGCACTGGCTGTACATTC
Ers1	Forward	GAAAGGCGGGATACGAAAAGA
	Reverse	TCTGACGCTTGTGCTTCAACA
Ers2	Forward	TGAACTACAGTGTTCCCGGC
	Reverse	CCTCATCCCTGTCCAGAACG
Gper1	Forward	CCTGCCGACTTCGCAAGT
	Reverse	CCACACCGTTCTCTCCTGGAT
Plg	Forward	ACCTCTGGTTTGCTTCGAGA
	Reverse	AACGTACCGGGAAACACGAA
PLG	Forward	TGGCCAGTCCCAAAATGGAA
	Reverse	TCCCAGCTGCTTCTTAGTGA
AR	Forward	ACATGGTGAGCGTGGACTTT
	Reverse	TTGGGCACTTGCACAGAGAT
ESR1	Forward	GTAGTCCTCCCCAGGGTCAT
	Reverse	TCTCCAGGTAGTAGGGCACC
ESR2	Forward	AAGGAAGAAGGGGCTTATCGT
	Reverse	GGGGAGTGGGTGTCCAAAAA
ACTIN	Forward	GATTCCTATGTGGGCGACGA
	Reverse	TGTAGAAGGTGTGGTGCCAG
GAPDH	Forward	GAATGGGCAGCCGTTAGGAA
	Reverse	ATCACCCGGAGGAGAAATGC
miR206	Forward	CGGCGGTGGAATGTAAGGAAGT
	Reverse	GTCGTATCCAGTGCAGGGTCCGAGGTATTCGCACTGGATACGACCCACAC
miRU6	Forward	GCAAATTCGTGAAGCGTTCC
	Reverse	GTCGTATCCAGTGCAGGGTCCGAGGTATTCGCACTGGATACGACAAAAATAT
Universal		GTGCAGGGTCCGAGGT
